# Supplementary material for: Cardiometabolic outcomes up to 12 months after COVID-19 infection. A matched cohort study in the UK
Source: PLoS Med. 2022 Jul 19;19(7):e1004052. doi: 10.1371/journal.pmed.1004052 (PMC9295991; doi:10.1371/journal.pmed.1004052)
Supplement: S1 Table — (XLSX) [file pmed.1004052.s003.xlsx]

## Sheet: Covid
medcodeid	Term
13012191000006114	Telephone consultation for suspected SARS-CoV-2 (severe acute respiratory syndrome coronavirus 2)
12990411000006114	Telephone consultation for suspected 2019-nCoV (novel coronavirus)
12990421000006118	Telephone consultation for suspected Wuhan 2019-nCoV (novel coronavirus)
12990431000006115	Telephone consultation for suspected 2019 novel coronavirus
13483061000006117	Disease caused by Severe acute respiratory syndrome coronavirus 2
13483051000006119	Disease caused by 2019-nCoV
13483041000006116	Disease caused by 2019 novel coronavirus
13483031000006114	COVID-19
13002281000006117	COVID-19 confirmed by laboratory test
13002311000006115	COVID-19 confirmed clinically
13002301000006118	Probable COVID-19 confirmed using clinical diagnostic criteria
13002291000006119	COVID-19 confirmed using clinical diagnostic criteria
12990691000006118	Encephalopathy caused by Wuhan 2019-nCoV (novel coronavirus)
13012281000006115	Encephalopathy caused by SARS-CoV-2 (severe acute respiratory syndrome coronavirus 2)
13483911000006119	Encephalopathy due to COVID-19
13483921000006110	Encephalopathy due to disease caused by Severe acute respiratory syndrome coronavirus 2
13483891000006116	Encephalopathy due to disease caused by SARS-CoV-2 (severe acute respiratory syndrome coronavirus 2)
13483901000006117	Encephalopathy due to disease caused by 2019 novel coronavirus
12990681000006116	Encephalopathy caused by 2019-nCoV (novel coronavirus)
12990701000006118	Encephalopathy caused by 2019 novel coronavirus
13483931000006113	Encephalopathy due to disease caused by 2019-nCoV (novel coronavirus)
13484021000006113	Encephalopathy caused by 2019-nCoV (novel coronavirus)
12990731000006114	Gastroenteritis caused by 2019 novel coronavirus
12990721000006111	Gastroenteritis caused by Wuhan 2019-nCoV (novel coronavirus)
13012291000006117	Gastroenteritis caused by SARS-CoV-2 (severe acute respiratory syndrome coronavirus 2)
12990711000006115	Gastroenteritis caused by 2019-nCoV (novel coronavirus)
12990641000006110	Infection of upper respiratory tract caused by 2019 novel coronavirus
12990631000006117	Upper respiratory tract infection caused by Wuhan 2019-nCoV (novel coronavirus)
13012261000006113	Upper respiratory tract infection caused by SARS-CoV-2 (severe acute respiratory syndrome coronavirus 2)
13483871000006117	Infection of upper respiratory tract caused by 2019 novel coronavirus
13483881000006119	Infection of upper respiratory tract caused by Severe acute respiratory syndrome coronavirus 2
12990621000006115	Upper respiratory tract infection caused by 2019-nCoV (novel coronavirus)
12990601000006113	Myocarditis caused by Wuhan 2019-nCoV (novel coronavirus)
13483861000006112	Myocarditis due to disease caused by 2019-nCoV (novel coronavirus)
13483821000006118	Myocarditis due to disease caused by SARS-CoV-2 (severe acute respiratory syndrome coronavirus 2)
13483831000006115	Myocarditis due to disease caused by 2019 novel coronavirus
13012251000006111	Myocarditis caused by SARS-CoV-2 (severe acute respiratory syndrome coronavirus 2)
13483841000006113	Myocarditis due to COVID-19
13483851000006110	Myocarditis due to disease caused by Severe acute respiratory syndrome coronavirus 2
13484011000006117	Myocarditis caused by 2019-nCoV (novel coronavirus)
12990611000006111	Myocarditis caused by 2019 novel coronavirus
12990591000006117	Myocarditis caused by 2019-nCoV (novel coronavirus)
13484001000006115	Otitis media caused by 2019-nCoV (novel coronavirus)
13483781000006112	Otitis media due to disease caused by 2019 novel coronavirus
13483791000006110	Otitis media due to COVID-19
13483811000006114	Otitis media due to disease caused by 2019-nCoV (novel coronavirus)
12990571000006118	Otitis media caused by Wuhan 2019-nCoV (novel coronavirus)
12990561000006113	Otitis media caused by 2019-nCoV (novel coronavirus)
12990581000006115	Otitis media caused by 2019 novel coronavirus
13012241000006114	Otitis media caused by SARS-CoV-2 (severe acute respiratory syndrome coronavirus 2)
13483801000006111	Otitis media due to disease caused by Severe acute respiratory syndrome coronavirus 2
13483771000006114	Otitis media due to disease caused by SARS-CoV-2 (severe acute respiratory syndrome coronavirus 2)
13484081000006112	Pneumonia caused by SARS-CoV-2 (severe acute respiratory syndrome coronavirus 2)
13484111000006118	Pneumonia caused by Severe acute respiratory syndrome coronavirus 2
13484101000006116	Pneumonia caused by 2019 novel coronavirus
13484121000006114	Pneumonia caused by 2019-nCoV (novel coronavirus)
13484091000006110	COVID-19 pneumonia
13484041000006118	Cardiomyopathy due to disease caused by 2019 novel coronavirus
13484051000006116	Cardiomyopathy due to COVID-19
13484061000006119	Cardiomyopathy due to disease caused by Severe acute respiratory syndrome coronavirus 2
13484031000006111	Cardiomyopathy due to disease caused by SARS-CoV-2 (severe acute respiratory syndrome coronavirus 2)
13484071000006114	Cardiomyopathy due to disease caused by 2019-nCoV (novel coronavirus)
13002271000006115	Assessment using COVID-19 severity scale
13002251000006113	COVID-19 severity score
287060018	Coronavirus infection
288205019	[X]Coronavirus infection, unspecified
312761000000115	Coronavirus nucleic acid detection
375771000006118	[X]Coronavirus/cause/diseases classified to other chapters
595821000006116	Coronavirus as cause of dis classified to other chapters
1861011000006118	Suspected coronavirus infection
2266141000000110	Suspected coronavirus infection
12802181000006118	Suspected 2019-nCoV (novel coronavirus) infection
12802201000006117	Confirmed 2019-nCoV (novel coronavirus) infection
12990531000006116	Detection of 2019-nCoV (novel coronavirus) using polymerase chain reaction technique
12990541000006114	Detection of Wuhan 2019-nCoV (novel coronavirus) using polymerase chain reaction technique
12990551000006111	Detection of 2019 novel coronavirus using polymerase chain reaction technique
12990651000006112	Pneumonia caused by 2019-nCoV (novel coronavirus)
12990661000006114	Pneumonia caused by Wuhan 2019-nCoV (novel coronavirus)
12990671000006119	Pneumonia caused by 2019 novel coronavirus
12990751000006119	Wuhan 2019-nCoV (novel coronavirus) detected
12990761000006117	2019 novel coronavirus detected
12991131000006119	Disease caused by 2019-nCoV (novel coronavirus)
12991141000006112	Disease caused by Wuhan 2019-nCoV (novel coronavirus)
12991151000006114	Disease caused by 2019 novel coronavirus
12991161000006111	Suspected disease caused by 2019-nCoV (novel coronavirus)
12991171000006116	Suspected disease caused by 2019 novel coronavirus
12991181000006118	Suspected disease caused by Wuhan 2019-nCoV (novel coronavirus)
13002261000006110	COVID-19 severity scale
13012231000006116	Detection of SARS-CoV-2 (severe acute respiratory syndrome coronavirus 2) using polymerase chain reaction technique
13012271000006118	Pneumonia caused by SARS-CoV-2 (severe acute respiratory syndrome coronavirus 2)
13012301000006116	SARS-CoV-2 (severe acute respiratory syndrome coronavirus 2) detected
13012431000006117	COVID-19
13012441000006110	COVID-19 caused by SARS-CoV-2 (severe acute respiratory syndrome coronavirus 2)
13012451000006112	Suspected COVID-19
13012461000006114	Suspected COVID-19 caused by SARS-CoV-2 (severe acute respiratory syndrome coronavirus 2)
13012471000006119	Possible COVID-19
13032371000006115	Cardiomyopathy caused by SARS-CoV-2 (severe acute respiratory syndrome coronavirus 2)
13032381000006117	Cardiomyopathy caused by 2019-nCoV (novel coronavirus)
13032631000006111	SARS-CoV-2 (severe acute respiratory syndrome coronavirus 2) IgG detection result positive
13032641000006118	2019-nCoV (novel coronavirus) IgG detected
13032651000006116	SARS-CoV-2 (severe acute respiratory syndrome coronavirus 2) IgM detection result positive
13032661000006119	2019-nCoV (novel coronavirus) IgM detected
13039281000006117	SARS-CoV-2 (severe acute respiratory syndrome coronavirus 2) detection result positive
13045111000006117	SARS-CoV-2 (severe acute respiratory syndrome coronavirus 2) IgA detection result positive
13045121000006113	2019-nCoV (novel coronavirus) IgA detected
13052351000006112	SARS-CoV-2 (severe acute respiratory syndrome coronavirus 2) RNA (ribonucleic acid) detection result positive
13053041000006119	SARS-CoV-2 (severe acute respiratory syndrome coronavirus 2) antigen detection result positive
13053051000006117	2019-nCoV (novel coronavirus) antigen detection result positive
13053181000006114	SARS-CoV-2 (severe acute respiratory syndrome coronavirus 2) antibody detection result positive
13053191000006112	2019-nCoV (novel coronavirus) antibody detection result positive

## Sheet: CHDCodes
9988012	Atrial flutter	AF
82343012	Atrial fibrillation	AF
111643014	Paroxysmal supraventricular tachycardia	AF
300106011	Paroxysmal atrial tachycardia	AF
300110014	Paroxysmal atrioventricular tachycardia	AF
300111013	Paroxysmal junctional tachycardia	AF
300114017	Paroxysmal nodal tachycardia	AF
300119010	Paroxysmal supraventricular tachycardia NOS	AF
300130013	Atrial fibrillation and flutter	AF
300132017	Atrial fibrillation and flutter NOS	AF
350465014	Non-rheumatic atrial fibrillation	AF
421235014	Paroxysmal atrial fibrillation	AF
2675253013	Chronic atrial fibrillation	AF
2675306013	Paroxysmal atrial flutter	AF
636701000000115	Persistent atrial fibrillation	AF
636721000000112	Permanent atrial fibrillation	AF
884361000006119	Parox. supravent. tachycardia	AF
2608211000000115	Typical atrial flutter	AF
2608251000000116	Atypical atrial flutter	AF
3299911000006116	AF - Atrial fibrillation	AF
5057281000006117	NRAF - Non-rheumatic atrial fibrillation	AF
5669591000006113	AF - Paroxysmal atrial fibrillation	AF
5669601000006117	PAF - Paroxysmal atrial fibrillation	AF
5669611000006119	Intermittent atrial fibrillation	AF
7803631000006115	Atrial flutter type I	AF
7803641000006113	Atrial flutter type 1	AF
9868941000006116	Atrial flutter type 2	AF
9868951000006119	Atrial flutter type II	AF
8019018	Syphilitic myocarditis	Cardio
34556015	Secondary dilated cardiomyopathy	Cardio
43764019	Diphtheritic myocarditis	Cardio
53454018	Toxic myocarditis	Cardio
59588016	Familial cardiomyopathy	Cardio
62085014	Coxsackie myocarditis	Cardio
75410014	Hypertrophic obstructive cardiomyopathy	Cardio
77832010	Acute myocarditis	Cardio
92841017	Left ventricular hypertrophy	Cardio
101049016	Giant cell myocarditis	Cardio
106503019	Myocardial degeneration	Cardio
138527014	Alcoholic cardiomyopathy	Cardio
142397010	Cardiomyopathy	Cardio
150511013	Constrictive cardiomyopathy	Cardio
287863017	Toxoplasma myocarditis	Cardio
299567017	Acute rheumatic myocarditis	Cardio
299631019	Rheumatic myocarditis	Cardio
299796018	Ischaemic cardiomyopathy	Cardio
299928017	Acute myocarditis in diseases EC	Cardio
299929013	Acute aseptic myocarditis of the newborn	Cardio
299930015	Acute myocarditis - coxsackie	Cardio
299931016	Acute myocarditis - diphtheritic	Cardio
299932011	Acute myocarditis - influenzal	Cardio
299933018	Acute myocarditis - syphilitic	Cardio
299934012	Acute myocarditis - toxoplasmosis	Cardio
299935013	Acute myocarditis - tuberculous	Cardio
299936014	Acute myocarditis - meningococcal	Cardio
299937017	Meningococcal myocarditis	Cardio
299938010	Acute myocarditis associated with another disorder	Cardio
299939019	Other acute myocarditis	Cardio
299940017	Acute myocarditis, unspecified	Cardio
299944014	Idiopathic myocarditis NOS	Cardio
299945010	Septic myocarditis - pneumococcal	Cardio
299946011	Septic myocarditis - staphylococcal	Cardio
299947019	Septic myocarditis - streptococcal	Cardio
299948012	Septic myocarditis NOS	Cardio
299949016	Other acute myocarditis NOS	Cardio
299950016	Acute myocarditis NOS	Cardio
300032019	Other primary cardiomyopathies	Cardio
300038015	Hypertrophic non-obstructive cardiomyopathy	Cardio
300040013	Primary dilated cardiomyopathy	Cardio
300041012	Other primary cardiomyopathy NOS	Cardio
300046019	Mucopolysaccharidosis cardiomyopathy	Cardio
300052018	Cardiomyopathy in disease EC	Cardio
300053011	Cardiomyopathy in Friedreich's ataxia	Cardio
300054017	Cardiomyopathy in myotonic dystrophy	Cardio
300055016	Dystrophic cardiomyopathy	Cardio
300057012	Cardiomyopathy associated with another disorder	Cardio
300062013	Cardiomyopathy NOS	Cardio
300198015	Myocarditis	Cardio
300221014	Rheumatoid myocarditis	Cardio
300904013	[X]Other acute myocarditis	Cardio
300905014	[X]Acute myocarditis, unspecified	Cardio
300906010	Bacterial myocarditis	Cardio
300907018	Viral myocarditis	Cardio
300909015	[X]Myocarditis in other diseases classified elsewhere	Cardio
300910013	Hypertrophic cardiomyopathy	Cardio
300911012	Primary restrictive cardiomyopathy	Cardio
300916019	[X]Cardiomyopathy in other diseases classified elsewhere	Cardio
350413012	Congestive obstructive cardiomyopathy	Cardio
395762018	Isolated (Fiedler's) myocarditis	Cardio
395766015	Obscure African cardiomyopathy	Cardio
395767012	Nutritional and metabolic cardiomyopathy NOS	Cardio
395768019	Cardiomyopathy associated with another disorder	Cardio
419130013	Arrhythmogenic right ventricular cardiomyopathy	Cardio
460126017	Cardiomyopathy in Duchenne muscular dystrophy	Cardio
1484947014	FH: Cardiomyopathy	Cardio
1494958019	Sarcoid myocarditis	Cardio
1778488011	Congestive cardiomyopathy	Cardio
2674238014	Tachycardia-induced cardiomyopathy	Cardio
2816931010	Stress cardiomyopathy	Cardio
2816932015	Takotsubo cardiomyopathy	Cardio
298941000000114	FH: Hypertrophic obstructive cardiomyopathy	Cardio
370261000006111	[X]Cardiomyopathy in infectious+parasitic diseases CE	Cardio
370271000006116	[X]Cardiomyopathy in metabolic diseases CE	Cardio
370281000006118	[X]Cardiomyopathy in nutritional diseases CE	Cardio
399321000006111	[X]Myocarditis in other infectious+parasitic diseases CE	Cardio
537931000006112	Cardiomyopathy in Chagas's disease	Cardio
537991000006111	Postpartum cardiomyopathy	Cardio
635401000000117	Family history of myocarditis	Cardio
905461000006116	[RFC] Endocarditis, myocarditis, pericarditis	Cardio
1656521000006113	Arrhythmogenic right ventricular cardiomyopathy	Cardio
1705371000000116	Tachycardiomyopathy	Cardio
2196311000000112	Amyloid cardiomyopathy	Cardio
2502931000006118	Senile myocarditis	Cardio
2506501000006118	Fibroid myocarditis	Cardio
2529901000006111	Dilated cardiomyopathy secondary to toxic reaction	Cardio
2530931000006112	Dilated cardiomyopathy secondary to metazoal myocarditis	Cardio
2543761000006114	Dilated cardiomyopathy secondary to myotonic dystrophy	Cardio
2595681000006117	Dilated cardiomyopathy secondary to sarcoidosis	Cardio
2631011000006118	Dilated cardiomyopathy secondary to haemochromatosis	Cardio
2631021000006114	Dilated cardiomyopathy secondary to hemochromatosis	Cardio
2638501000006118	Myocarditis due to hypersensitivity state	Cardio
2642401000006118	Protozoan myocarditis	Cardio
2676691000006113	Dilated cardiomyopathy secondary to phytanic acid storage disease	Cardio
2676701000006113	Dilated cardiomyopathy secondary to Refsum's disease	Cardio
2676711000006111	Dilated cardiomyopathy secondary to Refsum disease	Cardio
2699901000006110	Dilated cardiomyopathy secondary to radiation	Cardio
2699911000006113	Dilated cardiomyopathy caused by radiation	Cardio
2746601000006112	Restrictive cardiomyopathy secondary to infiltrations	Cardio
2757771000006111	Dilated cardiomyopathy secondary to peripartum heart disease	Cardio
2793471000006118	Subacute interstitial myocarditis	Cardio
2840701000006117	Dilated cardiomyopathy secondary to rheumatoid arthritis	Cardio
2861011000006119	Myocarditis due to infectious agent	Cardio
2861021000006110	Infective myocarditis	Cardio
2892421000006113	Restrictive cardiomyopathy secondary to malignancy	Cardio
2934071000006112	Danish type familial amyloid cardiomyopathy	Cardio
2934111000006116	Familial amyloid cardiomyopathy	Cardio
2964231000006113	Dilated cardiomyopathy secondary to muscular dystrophy	Cardio
2969451000006116	Dilated cardiomyopathy secondary to sensitivity	Cardio
2991241000006116	Dilated cardiomyopathy secondary to viral myocarditis	Cardio
2997821000006118	Restrictive cardiomyopathy secondary to familial storage disease	Cardio
3031351000006116	Restrictive cardiomyopathy secondary to endocardial fibroelastosis	Cardio
3035161000006119	Primary eosinophilic endomyocardial restrictive cardiomyopathy	Cardio
3052911000006111	Aseptic myocarditis of newborn	Cardio
3053021000006110	Dilated cardiomyopathy secondary to deficiency	Cardio
3075181000006114	Dilated cardiomyopathy due to systemic sclerosis	Cardio
3075191000006112	Dilated cardiomyopathy secondary to scleroderma	Cardio
3075321000006112	Primary familial cardiomyopathy	Cardio
3087841000006114	Dilated cardiomyopathy secondary to systemic lupus erythematosus	Cardio
3110721000006117	Interstitial myocarditis	Cardio
3128441000006111	Restrictive cardiomyopathy secondary to sarcoidosis	Cardio
3138401000006112	Dilated cardiomyopathy secondary to granuloma	Cardio
3152591000006116	Dilated cardiomyopathy secondary to protozoal myocarditis	Cardio
3176431000006115	Hypertrophic cardiomyopathy secondary to neuromuscular disorder	Cardio
3178551000006110	Primary endomyocardial fibrosis restrictive cardiomyopathy	Cardio
3219591000006115	Dilated cardiomyopathy secondary to fungal myocarditis	Cardio
3227441000006113	Chronic interstitial myocarditis	Cardio
3229411000006118	Obstructive cardiomyopathy	Cardio
3229421000006114	HOCM - Hypertrophic obstructive cardiomyopathy	Cardio
3254291000006112	Dilated cardiomyopathy secondary to dermatomyositis	Cardio
3258591000006117	Congestive cardiomyopathy due to selenium deficiency	Cardio
3314361000006111	Dilated cardiomyopathy secondary to Friedreich's ataxia	Cardio
3314371000006116	Dilated cardiomyopathy secondary to Friedreich ataxia	Cardio
3314451000006119	Cobalt cardiomyopathy	Cardio
3314461000006117	Beer-drinker's cardiomyopathy	Cardio
3343411000006113	Primary familial dilated cardiomyopathy	Cardio
3343421000006117	Familial dilated cardiomyopathy	Cardio
3360091000006112	Primary idiopathic dilated cardiomyopathy	Cardio
3364801000006116	Hypertrophic cardiomyopathy secondary to Friedreich's ataxia	Cardio
3364811000006118	Hypertrophic cardiomyopathy secondary to Friedreich ataxia	Cardio
3370881000006114	Primary eosinophilic endomyocardial cardiomyopathy	Cardio
3389851000006118	Dilated cardiomyopathy secondary to bacterial myocarditis	Cardio
3394141000006113	Myocarditis due to chemical agent	Cardio
3400841000006119	Isolated diffuse granulomatous myocarditis	Cardio
3400851000006117	Nonspecific granulomatous myocarditis	Cardio
3424981000006117	Restrictive cardiomyopathy secondary to haemochromatosis	Cardio
3424991000006119	Restrictive cardiomyopathy secondary to hemochromatosis	Cardio
3452461000006110	Dilated cardiomyopathy secondary to amyloidosis	Cardio
3457111000006119	Dilated cardiomyopathy secondary to glycogen storage disease	Cardio
3482991000006115	Dilated cardiomyopathy secondary to familial storage disease	Cardio
3487861000006118	Giant cell myocarditis	Cardio
3491251000006110	Chronic rheumatic heart disease with myocarditis	Cardio
3491261000006112	Chronic rheumatic myocarditis	Cardio
3513911000006111	Puerperal cardiomyopathy	Cardio
3527431000006113	Primary idiopathic hypertrophic cardiomyopathy	Cardio
3532151000006114	Mumps myocarditis	Cardio
3541361000006118	Primary idiopathic restrictive cardiomyopathy	Cardio
3541401000006111	Septic myocarditis	Cardio
3544061000006118	Rubella myocarditis	Cardio
3550951000006114	Restrictive cardiomyopathy secondary to glycogen storage disease	Cardio
3553111000006118	Dilated cardiomyopathy secondary to infiltration	Cardio
3568651000006112	Adenoviral myocarditis	Cardio
3616311000006110	Primary endomyocardial fibrosis cardiomyopathy	Cardio
3632101000006116	Nonobstructive cardiomyopathy	Cardio
3679371000006118	Myocarditis due to drug	Cardio
3679381000006115	Myocarditis caused by drug	Cardio
3687131000006117	Dilated cardiomyopathy secondary to drug	Cardio
3687141000006110	Drug-induced cardiomyopathy	Cardio
3687151000006112	Cardiomyopathy due to drug	Cardio
3687171000006119	Dilated cardiomyopathy caused by drug	Cardio
3706941000006119	Dilated cardiomyopathy secondary to malignancy	Cardio
3717981000006114	Measles myocarditis	Cardio
3744871000006117	Myocarditis due to acquired toxoplasmosis	Cardio
3750831000006111	Restrictive cardiomyopathy secondary to granulomas	Cardio
3769571000006112	Myocarditis due to influenza virus	Cardio
3769581000006110	Myocarditis caused by influenza virus	Cardio
3786261000006113	Myocarditis due to physical agent	Cardio
3786271000006118	Myocarditis caused by physical agent	Cardio
3787161000006116	Dilated cardiomyopathy secondary to neuromuscular disorder	Cardio
3797011000006119	Restrictive cardiomyopathy secondary to amyloidosis	Cardio
3859091000006114	Dilated cardiomyopathy secondary to alcohol	Cardio
3859111000006117	Dilated cardiomyopathy caused by alcohol	Cardio
3866161000006118	Primary familial hypertrophic cardiomyopathy	Cardio
3878001000006111	Restrictive cardiomyopathy secondary to mucopolysaccharidosis	Cardio
3878171000006116	Dilated cardiomyopathy secondary to nutritive deficiency	Cardio
3878181000006118	Nutritional cardiomyopathy	Cardio
3901271000006117	Dilated cardiomyopathy secondary to infection	Cardio
3914551000006112	Dilated cardiomyopathy secondary to mucopolysaccharidosis	Cardio
3936111000006118	Encephalomyocarditis virus	Cardio
3942681000006115	Myocarditis due to radiation	Cardio
3942691000006117	Myocarditis caused by radiation	Cardio
3954121000006116	Primary cardiomyopathy	Cardio
3966281000006113	Dilated cardiomyopathy secondary to electrolyte deficiency	Cardio
3979281000006114	Idiopathic myocarditis	Cardio
3979291000006112	Fiedler's myocarditis	Cardio
3986051000006112	Meningococcal myocarditis	Cardio
3988271000006114	Dilated cardiomyopathy secondary to polyarteritis nodosa	Cardio
4022741000006114	Hypertrophic cardiomyopathy secondary to hyperthyroidism	Cardio
4193381000006112	Dilated cardiomyopathy secondary to metabolic disorder	Cardio
4193391000006110	Metabolic cardiomyopathy	Cardio
4775501000006112	Acute rheumatic fever with myocarditis	Cardio
4775511000006110	Active rheumatic fever with myocarditis	Cardio
4776141000006112	Ischemic cardiomyopathy	Cardio
4777091000006118	Hypertrophic cardiomyopathy without obstruction	Cardio
4777111000006110	HCM - Hypertrophic non-obstructive cardiomyopathy	Cardio
4777181000006115	Secondary cardiomyopathy	Cardio
4777191000006117	Cardiomyopathy, secondary	Cardio
4777211000006116	Cardiomyopathy in Friedreich ataxia	Cardio
5056771000006113	Q fever myocarditis	Cardio
5056781000006111	Fungal myocarditis	Cardio
5056791000006114	Parasitic myocarditis	Cardio
5056831000006119	HCM - Hypertrophic cardiomyopathy	Cardio
5056841000006112	Post-myocarditic cardiomyopathy	Cardio
5056871000006116	Restrictive cardiomyopathy without endomyocardial fibrosis	Cardio
5056881000006118	Familial restrictive cardiomyopathy	Cardio
5143111000006115	Benign scapuloperoneal muscular dystrophy with cardiomyopathy	Cardio
5143171000006112	Severe scapuloperoneal muscular dystrophy with cardiomyopathy	Cardio
5331161000006112	Arrhythmogenic right ventricular cardiomyopathy	Cardio
5573961000006114	Myocarditis - virus unidentified	Cardio
6516211000006115	Family history: Cardiomyopathy	Cardio
6611081000006118	Restrictive cardiomyopathy with endomyocardial fibrosis	Cardio
6611101000006114	Obscure cardiomyopathy of Africa	Cardio
6615851000006116	Dilated cardiomyopathy	Cardio
6615871000006114	CCM - Congestive cardiomyopathy	Cardio
6615881000006112	COCM - Congestive cardiomyopathy	Cardio
6615891000006110	DCM - Dilated cardiomyopathy	Cardio
6615901000006114	Congestive dilated cardiomyopathy	Cardio
6727781000006111	Moderator band cardiomyopathy	Cardio
6849121000006118	Coxsackie myocarditis of newborn	Cardio
6850191000006114	Dilated cardiomyopathy associated with connective tissue disorder	Cardio
6850201000006112	Dilated cardiomyopathy due to taurine deficiency	Cardio
6873341000006113	Restrictive cardiomyopathy	Cardio
6873351000006110	Constrictive cardiomyopathy	Cardio
6878521000006115	Secondary restrictive cardiomyopathy	Cardio
6968881000006118	Subacute myocarditis associated with AIDS	Cardio
6968891000006115	Subacute myocarditis associated with acquired immunodeficiency syndrome	Cardio
6980531000006117	Myocarditis associated with AIDS	Cardio
6980541000006110	Myocarditis associated with acquired immunodeficiency syndrome	Cardio
7065281000006117	Ischaemic congestive cardiomyopathy	Cardio
7065291000006119	Ischemic congestive cardiomyopathy	Cardio
7072911000006115	Eosinophilic myocarditis	Cardio
7073931000006119	Lymphocytic myocarditis	Cardio
7231771000006112	Nonsurgical reduction of cardiac septum for hypertrophic obstructive cardiomyopathy with coronary arteriogram	Cardio
7306491000006113	Hypertrophic cardiomyopathy associated with another disorder	Cardio
7306501000006117	Secondary hypertrophic cardiomyopathy	Cardio
7347741000006116	Right ventricular myocardial noncompaction cardiomyopathy	Cardio
7347751000006119	Left ventricular myocardial noncompaction cardiomyopathy	Cardio
7395671000006119	Myocarditis due to Genus Rickettsia	Cardio
7395681000006116	Rickettsial myocarditis	Cardio
7395691000006118	Myocarditis caused by Genus Rickettsia	Cardio
7395721000006111	Myocarditis due to Genus Candida	Cardio
7395731000006114	Candidal myocarditis	Cardio
7395741000006116	Myocarditis caused by Genus Candida	Cardio
7395751000006119	Myocarditis due to Genus Aspergillus	Cardio
7395761000006117	Aspergillosis myocarditis	Cardio
7395771000006112	Myocarditis caused by Genus Aspergillus	Cardio
7395781000006110	Myocarditis due to echovirus	Cardio
7395791000006113	Echovirus myocarditis	Cardio
7395801000006114	Myocarditis caused by echovirus	Cardio
7395811000006112	Myocarditis due to Order Spirochaetales	Cardio
7395821000006116	Spirochetal myocarditis	Cardio
7395831000006118	Spirochaetal myocarditis	Cardio
7395841000006111	Myocarditis caused by Order Spirochaetales	Cardio
7396271000006111	Histiocytoid mitochondrial cardiomyopathy due to cytochrome aa3 deficiency	Cardio
7397221000006112	Myocarditis due to Genus Borrelia	Cardio
7397231000006110	Borrelia myocarditis	Cardio
7397241000006117	Myocarditis caused by Genus Borrelia	Cardio
7475601000006111	Inflammatory cardiomyopathy	Cardio
7475611000006114	Cardiomyopathy due to neuromuscular disorder	Cardio
7475641000006113	Valvular cardiomyopathy	Cardio
7475651000006110	Cardiomyopathy due to disorder of heart valve	Cardio
7475701000006116	Pacing induced cardiomyopathy	Cardio
7475711000006118	Ventricular myocardial noncompaction cardiomyopathy	Cardio
7475731000006112	Hypertrophic cardiomyopathy with genetic marker	Cardio
7475741000006119	Dilated cardiomyopathy with genetic marker	Cardio
7475751000006117	Ischaemic dilated cardiomyopathy due to coronary artery disease	Cardio
7475761000006115	Ischaemic congestive cardiomyopathy due to coronary artery disease	Cardio
7475771000006110	Ischemic congestive cardiomyopathy due to coronary artery disease	Cardio
7475781000006113	Ischemic dilated cardiomyopathy due to coronary artery disease	Cardio
7475881000006115	Mitochondrial cardiomyopathy	Cardio
7475891000006117	Hypertrophic mitochondrial cardiomyopathy	Cardio
7475901000006118	Histiocytoid mitochondrial cardiomyopathy	Cardio
7475911000006115	Hypertrophic mitochondrial cardiomyopathy associated with cataracts and lactic acidosis	Cardio
7475921000006111	Fatal infantile mitochondrial cardiomyopathy	Cardio
7475931000006114	Maternally inherited mitochondrial cardiomyopathy and myopathy	Cardio
7475971000006112	Foetal cardiomyopathy	Cardio
7475981000006110	Fetal cardiomyopathy	Cardio
7475991000006113	Foetal hypertrophic cardiomyopathy	Cardio
7476001000006114	Fetal hypertrophic cardiomyopathy	Cardio
7476011000006112	Foetal hypertrophic cardiomyopathy due to twin to twin transfusion syndrome	Cardio
7476021000006116	Fetal hypertrophic cardiomyopathy due to twin to twin transfusion syndrome	Cardio
7476031000006118	Foetal hypertrophic cardiomyopathy associated with renal disease	Cardio
7476041000006111	Fetal hypertrophic cardiomyopathy associated with renal disease	Cardio
7476051000006113	Foetal dilated cardiomyopathy	Cardio
7476061000006110	Foetal congestive cardiomyopathy	Cardio
7476071000006115	Fetal congestive cardiomyopathy	Cardio
7476081000006117	Fetal dilated cardiomyopathy	Cardio
7476401000006119	Foetal myocarditis	Cardio
7476411000006116	Fetal myocarditis	Cardio
7478221000006114	Cardiovascular abnormality due to infective myocarditis	Cardio
7478231000006112	Cardiovascular abnormality due to infectious myocarditis	Cardio
7525381000006119	Secondary nonischemic congestive cardiomyopathy	Cardio
7530491000006119	Primary hypertrophic cardiomyopathy	Cardio
7558421000006119	Early onset myopathy with fatal cardiomyopathy	Cardio
7560331000006116	Dilated cardiomyopathy 3B	Cardio
7560341000006114	DMD-associated dilated cardiomyopathy	Cardio
7560351000006111	X-linked dilated cardiomyopathy	Cardio
7560361000006113	Duchenne muscular dystrophy-associated dilated cardiomyopathy	Cardio
7573011000006114	Mitral valve regurgitation due to cardiomyopathy	Cardio
7573191000006115	Heart failure with reduced ejection fraction due to myocarditis	Cardio
7573201000006117	Heart failure with reduced ejection fraction due to cardiomyopathy	Cardio
7588201000006117	Fetal hypertrophic cardiomyopathy due to maternal diabetes mellitus	Cardio
7588211000006119	Foetal hypertrophic cardiomyopathy due to maternal diabetes mellitus	Cardio
7661201000006118	Encephalomyocarditis virus Ab	Cardio
7661211000006115	Antibody to Encephalomyocarditis virus	Cardio
7661221000006111	Encephalomyocarditis virus antibody	Cardio
7661231000006114	Anti-Encephalomyocarditis virus antibody	Cardio
7688021000006114	Dilated cardiomyopathy with ataxia syndrome	Cardio
7702401000006116	Myocarditis co-occurrent with human immunodeficiency virus infection	Cardio
7705171000006112	Cardiomyopathy co-occurrent with human immunodeficiency virus infection	Cardio
7733821000006114	Keratosis palmoplantaris and arrhythmogenic cardiomyopathy syndrome	Cardio
7733831000006112	Palmoplantar hyperkeratosis with arrhythmogenic cardiomyopathy	Cardio
7735491000006113	Transthyretin related familial amyloid cardiomyopathy	Cardio
7738931000006112	Familial isolated arrhythmogenic right ventricular cardiomyopathy	Cardio
7762771000006116	Congenital cataract, hypertrophic cardiomyopathy, mitochondrial myopathy syndrome	Cardio
7762871000006113	Glycogen storage disease with severe cardiomyopathy due to glycogenin deficiency	Cardio
7762901000006113	Glycogenosis with severe cardiomyopathy due to glycogenin deficiency	Cardio
7769251000006113	Mitochondrial encephalocardiomyopathy due to transmembrane protein 70 mutation	Cardio
7776571000006118	Hypertrophic cardiomyopathy with hypotonia and lactic acidosis syndrome	Cardio
7784241000006113	Progressive sensorineural hearing loss and hypertrophic cardiomyopathy syndrome	Cardio
7784251000006110	Progressive sensorineural deafness and hypertrophic cardiomyopathy syndrome	Cardio
7785961000006119	Microcephalus cardiomyopathy syndrome	Cardio
7785981000006112	Microcephaly cardiomyopathy syndrome	Cardio
7786921000006119	Dilated cardiomyopathy with hypergonadotropic hypogonadism syndrome	Cardio
7791641000006112	Woolly hair and palmoplantar keratoderma with dilated cardiomyopathy syndrome	Cardio
7791661000006111	Wooly hair and palmoplantar keratoderma with dilated cardiomyopathy syndrome	Cardio
7791761000006119	Tubular renal disease with cardiomyopathy syndrome	Cardio
7806061000006111	Cardiomyopathy with cataract and hip spine disease syndrome	Cardio
7806081000006118	Cardiomyopathy and renal anomaly syndrome	Cardio
7810851000006118	Cardiac conduction disease with dilated cardiomyopathy and brachydactyly syndrome	Cardio
7850181000006112	Sensorineural deafness with dilated cardiomyopathy syndrome	Cardio
7852311000006118	Maternally inherited cardiomyopathy and hearing loss syndrome	Cardio
7852321000006114	Maternally inherited cardiomyopathy and deafness	Cardio
7868591000006111	Cirrhotic cardiomyopathy	Cardio
7868601000006115	Cardiomyopathy co-occurrent and due to cirrhosis of liver	Cardio
7964821000006113	Nonischemic congestive cardiomyopathy	Cardio
8031661000006114	Congestive heart failure due to cardiomyopathy	Cardio
8034201000006113	Cardiomyopathy due to hypertension	Cardio
8045391000006112	Myocarditis due to Influenza A virus subtype H1N1	Cardio
8045401000006114	Myocarditis due to H1N1 influenza	Cardio
8045411000006112	Myocarditis caused by Influenza A virus subtype H1N1	Cardio
8045421000006116	Myocarditis caused by H1N1 influenza	Cardio
8045471000006115	Myocarditis due to avian influenza	Cardio
8045481000006117	Myocarditis caused by avian influenza	Cardio
8058281000006111	Family history of HOCM (hypertrophic obstructive cardiomyopathy)	Cardio
8065541000006115	Cardiomyopathy due to viral infection	Cardio
8211041000006117	History of myocarditis	Cardio
8212081000006118	History of cardiomyopathy	Cardio
8464271000006117	Cardiomyopathy due to diphtheria infection	Cardio
8466561000006119	Myocarditis due to scarlet fever	Cardio
9310151000006115	Myocarditis due to influenza A	Cardio
9310161000006118	Myocarditis caused by influenza A	Cardio
9833971000006112	Congestive heart failure stage C due to ischaemic cardiomyopathy	Cardio
9833981000006110	Congestive heart failure stage C due to Ischemic cardiomyopathy	Cardio
9833991000006113	Congestive heart failure stage B due to ischaemic cardiomyopathy	Cardio
9834001000006116	Congestive heart failure stage B due to ischemic cardiomyopathy	Cardio
9834021000006114	Systolic heart failure stage B due to ischaemic cardiomyopathy	Cardio
9834031000006112	Systolic heart failure stage B due to ischemic cardiomyopathy	Cardio
9834051000006117	Systolic heart failure stage C due to ischaemic cardiomyopathy	Cardio
9834061000006115	Systolic heart failure stage C due to ischemic cardiomyopathy	Cardio
11858851000006114	Pacing-induced cardiomyopathy	Cardio
11904331000006116	Secondary cardiomyopathy NOS	Cardio
12002001000006110	Encephalopathy, hypertrophic cardiomyopathy, renal tubular disease syndrome	Cardio
12049151000006112	Familial dilated cardiomyopathy with conduction defect due to LMNA mutation	Cardio
12049161000006114	Familial dilated cardiomyopathy with conduction defect due to lamin A/C mutation	Cardio
12127521000006110	Cardiomyopathy caused by drug	Cardio
12704221000006116	Cardiomyopathy associated with another disorder	Cardio
12990591000006117	Myocarditis caused by 2019-nCoV (novel coronavirus)	Cardio
12990601000006113	Myocarditis caused by Wuhan 2019-nCoV (novel coronavirus)	Cardio
12990611000006111	Myocarditis caused by 2019 novel coronavirus	Cardio
13012251000006111	Myocarditis caused by SARS-CoV-2 (severe acute respiratory syndrome coronavirus 2)	Cardio
13032371000006115	Cardiomyopathy caused by SARS-CoV-2 (severe acute respiratory syndrome coronavirus 2)	Cardio
13032381000006117	Cardiomyopathy caused by 2019-nCoV (novel coronavirus)	Cardio
13483821000006118	Myocarditis due to disease caused by SARS-CoV-2 (severe acute respiratory syndrome coronavirus 2)	Cardio
13483831000006115	Myocarditis due to disease caused by 2019 novel coronavirus	Cardio
13483841000006113	Myocarditis due to COVID-19	Cardio
13483851000006110	Myocarditis due to disease caused by Severe acute respiratory syndrome coronavirus 2	Cardio
13483861000006112	Myocarditis due to disease caused by 2019-nCoV (novel coronavirus)	Cardio
13484011000006117	Myocarditis caused by 2019-nCoV (novel coronavirus)	Cardio
13484031000006111	Cardiomyopathy due to disease caused by SARS-CoV-2 (severe acute respiratory syndrome coronavirus 2)	Cardio
13484041000006118	Cardiomyopathy due to disease caused by 2019 novel coronavirus	Cardio
13484051000006116	Cardiomyopathy due to COVID-19	Cardio
13484061000006119	Cardiomyopathy due to disease caused by Severe acute respiratory syndrome coronavirus 2	Cardio
13484071000006114	Cardiomyopathy due to disease caused by 2019-nCoV (novel coronavirus)	Cardio
18472010	Acute congestive heart failure	HF
70653017	Congestive heart failure	HF
72934016	Rheumatic left ventricular failure	HF
94251011	Acute heart failure	HF
139475013	Heart failure	HF
139481017	Weak heart	HF
139482012	Cardiac failure	HF
141306010	Left ventricular failure	HF
147247018	Chronic congestive heart failure	HF
206703015	Right heart failure	HF
300179017	Decompensated cardiac failure	HF
300180019	Compensated cardiac failure	HF
300190010	Acute left ventricular failure	HF
350484012	Heart failure as a complication of care	HF
395772015	Heart failure NOS	HF
411506018	Impaired left ventricular function	HF
490972013	Right ventricular failure	HF
493287011	Congestive cardiac failure	HF
510016018	Biventricular congestive heart failure	HF
1490256017	Acute pulmonary oedema	HF
1495417010	Cardiac asthma	HF
2616470012	New York Heart Association Classification - Class I	HF
2616471011	New York Heart Association Classification - Class II	HF
2616472016	New York Heart Association Classification - Class III	HF
2616473014	New York Heart Association Classification - Class IV	HF
2675255018	Congestive heart failure due to valvular disease	HF
223981000000118	Cardiac failure NOS	HF
784191000006110	Impaired left ventricular function	HF
1647701000000118	Heart failure with normal ejection fraction	HF
1661371000000112	HFNEF - heart failure with normal ejection fraction	HF
1816101000006113	Right ventricular failure	HF
2227501000000110	Heart failure with preserved ejection fraction	HF
3182531000006110	Congestive heart disease	HF
3182541000006117	Congestive cardiac failure	HF
3182551000006115	CCF - Congestive cardiac failure	HF
3182561000006118	CHF - Congestive heart failure	HF
3868311000006117	Myocardial failure	HF
3868321000006113	Weak heart	HF
3868341000006118	HF - Heart failure	HF
3868351000006116	Cardiac insufficiency	HF
3886041000006118	Left heart failure	HF
3886061000006119	Left-sided heart failure	HF
3886071000006114	LVF - Left ventricular failure	HF
4005301000006110	Biventricular failure	HF
7321121000006119	Heart failure with preserved ejection fraction	HF
4031011	Old myocardial infarction	MI
4032016	Healed myocardial infarction	MI
7844010	Preinfarction syndrome	MI
7845011	Unstable angina	MI
7847015	Crescendo angina	MI
32122016	Status anginosus	MI
36036010	Syncope anginosa	MI
37443015	Heart attack	MI
39773018	Coronary artery spasm	MI
59952018	Nocturnal angina	MI
84241012	Coronary artery aneurysm	MI
89332015	Atherosclerotic heart disease	MI
94884017	Acute myocardial infarction	MI
98087016	Angina decubitus	MI
108561012	Aneurysm of heart	MI
109915012	Post-myocardial infarction syndrome	MI
109916013	Dressler's syndrome	MI
116992017	Acute subendocardial infarction	MI
144819018	Variant angina pectoris	MI
208365015	Postoperative myocardial infarction	MI
299707016	Acute anterior myocardial infarction	MI
299708014	Acute anteroapical infarction	MI
299709018	Anterior myocardial infarction NOS	MI
299710011	Acute posterior myocardial infarction	MI
299711010	Acute lateral myocardial infarction	MI
299712015	True posterior myocardial infarction	MI
299714019	Acute myocardial infarction of inferior wall	MI
299718016	Other acute myocardial infarction	MI
299719012	Acute atrial infarction	MI
299720018	Other acute myocardial infarction NOS	MI
299721019	Acute myocardial infarction NOS	MI
299723016	Other acute and subacute ischaemic heart disease	MI
299741012	Preinfarction syndrome	MI
299742017	Coronary thrombosis not resulting in myocardial infarction	MI
299745015	Acute coronary insufficiency	MI
299750014	Other acute and subacute ischaemic heart disease NOS	MI
299757012	Angina pectoris	MI
299758019	Stenocardia	MI
299763015	Angina decubitus NOS	MI
299765010	Angina pectoris NOS	MI
299776014	Chronic ischaemic heart disease	MI
299782012	Single coronary vessel disease	MI
299783019	Double coronary vessel disease	MI
299788011	Acquired atrioventricular fistula of heart	MI
299790012	Aneurysm of heart NOS	MI
299800012	Other specified chronic ischaemic heart disease	MI
299804015	Other specified chronic ischaemic heart disease NOS	MI
299805019	Other chronic ischaemic heart disease NOS	MI
299808017	Subsequent myocardial infarction	MI
299811016	Subsequent myocardial infarction of anterior wall	MI
299812011	Subsequent myocardial infarction of inferior wall	MI
299813018	Subsequent myocardial infarction of other sites	MI
299834013	Other specified ischaemic heart disease	MI
299835014	Ischaemic heart disease NOS	MI
300200014	Cardiovascular arteriosclerosis unspecified	MI
300874013	[X]Other forms of angina pectoris	MI
300876010	[X]Other forms of acute ischaemic heart disease	MI
300879015	[X]Other forms of chronic ischaemic heart disease	MI
300881018	[X]Subsequent myocardial infarction of other sites	MI
300882013	[X]Subsequent myocardial infarction of unspecified site	MI
338974012	Ischaemic chest pain	MI
350346019	Triple vessel disease of the heart	MI
350348018	Stable angina	MI
350350014	New onset angina	MI
350354017	Silent myocardial ischaemia	MI
350376014	Silent myocardial infarction	MI
350379019	Cardiac syndrome X	MI
395755010	Other cardiac wall aneurysm	MI
411503014	Mural cardiac aneurysm	MI
442204010	Angina on effort	MI
447324018	Acute Q-wave infarct	MI
450322013	Acute non-Q wave infarction	MI
451132018	[V]Presence of coronary artery bypass graft	MI
451369010	H/O: Myocardial infarction in last year	MI
455422014	Postoperative subendocardial myocardial infarction	MI
455423016	Postoperative myocardial infarction, unspecified	MI
458410010	Post infarct angina	MI
459487012	Refractory angina	MI
459488019	Transient myocardial ischaemia	MI
459859010	Asymptomatic coronary heart disease	MI
460686018	[V]Presence of aortocoronary bypass graft	MI
494260016	Impending infarction	MI
494261017	Worsening angina	MI
494438016	Subendocardial ischaemia	MI
498328016	Angina at rest	MI
1218860015	Acute papillary muscle infarction	MI
1227364015	[V]Presence of coronary artery bypass graft - CABG	MI
1229885017	Microinfarction of heart	MI
1232666014	Cardiac aneurysm	MI
1234005010	Acute inferoposterior infarction	MI
1234306015	Acute septal infarction	MI
1235225010	Prinzmetal's angina	MI
1235573016	Ventricular cardiac aneurysm	MI
1235655012	Mural thrombosis	MI
1488382011	Acute coronary syndrome	MI
1780491019	Acute ST segment elevation myocardial infarction	MI
1780501013	Acute non-ST segment elevation myocardial infarction	MI
1786197015	Coronary thrombosis	MI
1786198013	Thrombosis - coronary	MI
2160096015	Coronary artery bypass graft occlusion	MI
2534664018	Ischaemic heart disease	MI
2534674015	Chronic myocardial ischaemia	MI
2536393012	Arteriosclerotic heart disease	MI
2536395017	Coronary artery disease	MI
2537480011	IHD - Ischaemic heart disease	MI
2537483013	Chronic coronary insufficiency	MI
2619484018	MI - Myocardial infarction aborted	MI
39111000006114	Other acute and subacute ischaemic heart disease	MI
67081000006119	Ventricular septal defect as current complication following acute myocardial infarction	MI
72571000006115	Unstable angina	MI
100681000006116	Thrombosis of atrium, auricular appendage, and ventricle as current complications following acute myocardial infarction	MI
118831000006118	Subsequent myocardial infarction of unspecified site	MI
158601000006116	Rupture of cardiac wall without haemopericardium as current complication following acute myocardial infarction	MI
158611000006118	Rupture of chordae tendinae as current complication following acute myocardial infarction	MI
159001000006119	Rupture of papillary muscle as current complication following acute myocardial infarction	MI
212061000006119	Postoperative transmural myocardial infarction of anterior wall	MI
212071000006114	Postoperative transmural myocardial infarction of inferior wall	MI
212081000006112	Postoperative transmural myocardial infarction other sites	MI
212091000006110	Postoperative transmural myocardial infarction unspec site	MI
216351000006118	Post infarction pericarditis	MI
219521000000119	Attack - heart	MI
219531000000117	MI - acute myocardial infarction	MI
230021000006115	Personal history of myocardial infarction	MI
362461000006119	[X]Acute transmural myocardial infarction of unspecif site	MI
394541000006112	[X]Ischaemic heart diseases	MI
455641000006112	Acute anterolateral myocardial infarction	MI
455651000006114	Acute anteroseptal myocardial infarction	MI
457531000006110	Acute inferolateral myocardial infarction	MI
460681000006116	Acute transmural myocardial infarction of unspecif site	MI
482811000006113	Angina at rest	MI
482941000006119	Angina pectoris NOS	MI
496991000006111	Atherosclerotic cardiovascular disease	MI
498031000006112	Atrial septal defect as current complication following acute myocardial infarction	MI
537751000006115	Cardiac rupture after acute myocardial infarction	MI
543291000006110	Myocardial infarction with complication	MI
595731000006114	Coronary atherosclerosis	MI
616081000006113	Diab mellit insulin-glucose infus acute myocardial infarct	MI
682481000006118	Myocardial infarction aborted	MI
810811000006116	H/O: myocardial infarct <60	MI
810821000006112	H/O: myocardial infarct >60	MI
813961000006116	Haemopericardium as current complication following acute myocardial infarction	MI
854491000006113	Unstable angina	MI
884141000006116	Coronary thrombosis	MI
884151000006119	Myocardial Infarction	MI
884161000006117	Acute/subacute IHD NOS	MI
884171000006112	Chr. ischaemic heart dis. NOS	MI
931961000006117	Acute coronary syndrome	MI
967931000006114	Acute myocardial infarction of posterolateral wall	MI
1550991000000116	Coronary artery bypass graft operation planned	MI
1654891000000110	Coronary angioplasty planned	MI
1738171000006114	History of myocardial infarction	MI
2115181000000110	Coronary microvascular disease	MI
2526351000006116	Healed coronary	MI
2571531000006110	Intermediate coronary syndrome	MI
2571561000006118	Pre-infarction syndrome	MI
2571571000006113	Preinfarction angina	MI
2609111000000119	Non-obstructive coronary atherosclerosis	MI
2663441000006117	Acute infarction of papillary muscle	MI
2855301000006112	Myocardial infarction	MI
2855311000006110	Infarction of heart	MI
2855321000006119	Cardiac infarction	MI
2855341000006114	MI - Myocardial infarction	MI
2855351000006111	Myocardial infarct	MI
3185771000006112	Microinfarct of heart	MI
3244701000006112	Subendocardial ischemia	MI
3343471000006116	Acute anteroapical myocardial infarction	MI
3371361000006117	Coronary arteriosclerosis	MI
3371371000006112	Arteriosclerotic heart disease	MI
3371381000006110	CAD - Coronary artery disease	MI
3371401000006110	Coronary sclerosis	MI
3371411000006113	CHD - Coronary heart disease	MI
3371421000006117	Coronary heart disease	MI
3381601000006117	Acute myocardial infarction of anterior wall	MI
3427201000006111	AMI - Acute myocardial infarction	MI
3452181000006112	Acute myocardial infarction of lateral wall	MI
3458791000006114	Anginal chest pain at rest	MI
3565871000006113	Acute myocardial infarction of inferolateral wall	MI
3576371000006117	Postmyocardial infarction syndrome	MI
3576391000006116	Postmyocardial infarction pericarditis	MI
3641641000006116	Acute myocardial infarction of anterolateral wall	MI
3645351000006114	Acute nontransmural infarction	MI
3699911000006119	Acute myocardial infarction of diaphragmatic wall	MI
3699921000006110	Acute inferior myocardial infarction	MI
3745741000006117	Acute myocardial infarction of inferoposterior wall	MI
3784911000006111	Acute myocardial infarction of septum	MI
3784921000006115	Acute myocardial infarction of septum alone	MI
4540461000006118	History of myocardial infarct at age less than sixty	MI
4540481000006111	History of myocardial infarct at age greater than sixty	MI
4775881000006117	True posterior wall infarction	MI
4775891000006119	Acute myocardial infarction of atrium	MI
4775931000006111	Aborted myocardial infarction	MI
4775971000006114	Angina	MI
4775981000006112	Cardiac angina	MI
4776001000006111	Anginal syndrome	MI
4776011000006114	AP - Angina pectoris	MI
4776021000006118	Ischemic heart disease - angina	MI
4776031000006115	Ischaemic heart disease - angina	MI
4776051000006110	Single vessel coronary artery disease	MI
4776071000006117	Two coronary vessel disease	MI
4776081000006119	Double vessel coronary artery disease	MI
4776121000006117	Generalised ischaemic myocardial dysfunction	MI
4776131000006119	Generalized ischemic myocardial dysfunction	MI
4776171000006116	Reinfarction of myocardium	MI
4776221000006110	Hemopericardium as current complication following acute myocardial infarction	MI
4776251000006118	Rupture of cardiac wall without hemopericardium as current complication following acute myocardial infarction	MI
4943331000006119	Ischemic chest pain	MI
5056201000006111	Triple vessel coronary artery disease	MI
5056241000006113	Silent myocardial ischemia	MI
5056251000006110	Asymptomatic ischemia	MI
5056261000006112	Asymptomatic ischaemia	MI
5056461000006113	MI - Silent myocardial infarction	MI
5056501000006113	Post-infarction ventricular septal defect	MI
5056521000006115	Defect of ventricular septum following myocardial infarction	MI
5887611000006117	Exercise-induced angina	MI
5887631000006111	Exertional angina	MI
5887641000006118	Angina of effort	MI
5935321000006111	Acute Q wave myocardial infarction	MI
5974481000006116	History of myocardial infarction in last year	MI
6053071000006117	Transient myocardial ischemia	MI
6056601000006112	DIGAMI - diabetes mellitus insulin-glucose infusion in acute myocardial infarction	MI
6348651000006112	Myocardial infarction with complication	MI
6546111000006118	ACS - Acute coronary syndrome	MI
6601121000006118	Coronary artery thrombosis	MI
6601131000006115	CT - Coronary thrombosis	MI
6619191000006115	Past history of myocardial infarction	MI
6619201000006117	Previous myocardial infarction	MI
6619881000006110	History of coronary artery bypass grafting	MI
6619891000006113	Past history of coronary artery bypass grafting	MI
6651221000006117	STEMI - ST elevation myocardial infarction	MI
6651391000006114	NSTEMI - Non-ST segment elevation MI	MI
6847761000006118	Chronic ischemic heart disease	MI
6847871000006116	Chronic myocardial ischemia	MI
6860251000006115	Ischemic heart disease	MI
6860261000006118	IHD - Ischemic heart disease	MI
7278491000006111	Atherosclerosis of coronary artery	MI
7508001000006112	CABG (Coronary artery bypass grafting) planned	MI
7508011000006110	Coronary artery bypass grafting planned	MI
7508021000006119	CABG (coronary artery bypass graft) operation planned	MI
7789771000006114	Non-obstructive atherosclerosis of coronary artery	MI
7966931000006114	Angina associated with type 2 diabetes mellitus	MI
7966941000006116	Angina associated with type II diabetes mellitus	MI
7966951000006119	Diabetic angina pectoris associated with type 2 diabetes mellitus	MI
12220751000006113	Hemopericardium due to and following acute myocardial infarction	MI
12220761000006110	Haemopericardium due to and following acute myocardial infarction	MI
12220771000006115	Atrial septal defect due to and following acute myocardial infarction	MI
12220781000006117	Rupture of chordae tendinae due to and following acute myocardial infarction	MI
12221301000006119	Cardiac rupture due to and following acute myocardial infarction	MI
12680701000006118	History of CABG (coronary artery bypass grafting)	MI
145620019	Chronic pulmonary heart disease	Other
299871010	Other forms of heart disease	Other
350487017	Cardiac arrest with successful resuscitation	Other
453303015	Cardiac arrest, unspecified	Other
1230146013	Cardiac dysrhythmia	Other
1777430012	Asystole	Other
119261000006115	Sudden cardiac death	Other
193521000006114	Disorder of pulmonary circulation	Other
218481000000111	Cardiorespiratory arrest	Other
491241000006118	Arterial embolism and thrombosis	Other
537191000006113	Cardiac arrest - ventricular fibrillation	Other
82584011	Acute cor pulmonale	PE
98484016	Pulmonary embolism	PE
111625010	Acute pulmonary heart disease	PE
299848013	Acute pulmonary heart disease NOS	PE
305585018	Pulmonary embolism following abortive pregnancy	PE
307815016	Obstetric pulmonary embolism	PE
307816015	Obstetric pulmonary embolus	PE
307832017	Obstetric blood-clot pulmonary embolism	PE
307833010	Obstetric blood-clot pulmonary embolism unspecified	PE
307834016	Obstetric blood-clot pulmonary embolism - delivered	PE
307838018	Obstetric blood-clot pulmonary embolism NOS	PE
307848016	Obstetric pyaemic and septic pulmonary embolism - delivered	PE
307861016	Other obstetric pulmonary embolism unspecified	PE
307862011	Other obstetric pulmonary embolism - delivered	PE
307866014	Other obstetric pulmonary embolism NOS	PE
307867017	Obstetric pulmonary embolism NOS	PE
307868010	Obstetric pulmonary embolism NOS, unspecified	PE
307869019	Obstetric pulmonary embolism NOS - delivered	PE
307871019	Obstetric pulmonary embolism NOS with antenatal complication	PE
307872014	Obstetric pulmonary embolism NOS with postnatal complication	PE
398450017	Other obstetric pulmonary embolism	PE
499917019	Pulmonary infarct	PE
2549664019	Suspected pulmonary embolism	PE
24951000006110	Other obstetric pulmonary embolism - delivered + p/n comp	PE
24981000006119	Other obstetric pulmonary embolism with antenatal comp	PE
24991000006116	Other obstetric pulmonary embolism with postnatal comp	PE
193601000006115	Pulmonary embolus	PE
216591000006115	Postoperative pulmonary embolus	PE
268641000006113	Obstetric pulmonary embolism NOS	PE
268671000006117	Obstetric pulmonary embolism NOS - delivered with p/n comp	PE
269411000006115	Obstetric blood-clot pulmonary embolism - delivered with postnatal complication	PE
269431000006114	Obstetric blood-clot pulmonary embolism with antenatal complication	PE
269441000006116	Obstetric blood-clot pulmonary embolism with postnatal complication	PE
632111000000118	Recurrent pulmonary embolism	PE
728841000006111	Pulmonary infarction	PE
888731000006119	Obstetrical pulmonary embolism	PE
905451000006118	[RFC] Pulmonary embolism/pulmonary hypertension	PE
2509061000006115	Pulmonary embolism following molar AND/OR ectopic pregnancy	PE
3328041000006111	Legal termination of pregnancy with pulmonary embolism	PE
3328051000006113	Legal abortion with pulmonary embolism	PE
3402681000006110	Illegal termination of pregnancy with pulmonary embolism	PE
3402691000006113	Illegal abortion with pulmonary embolism	PE
3444091000006115	Failed attempted termination of pregnancy with pulmonary embolism	PE
3444101000006114	Failed attempted abortion with pulmonary embolism	PE
3462921000006119	PE - Pulmonary embolism	PE
3744041000006116	Removal of pulmonary embolus	PE
3767271000006119	Pulmonary venous thrombosis	PE
3767281000006116	Pulmonary vein thrombosis	PE
3836021000006115	Miscarriage with pulmonary embolism	PE
3836031000006117	Spontaneous abortion with pulmonary embolism	PE
4802301000006116	Puerperal pulmonary embolism	PE
4802551000006113	Obstetric pyemic and septic pulmonary embolism with postnatal complication	PE
5047361000006115	Operation for pulmonary embolism	PE
5047371000006110	Transluminal fragmentation of pulmonary embolus	PE
5047381000006113	TL - Transluminal fragmentation of pulmonary embolus	PE
5057591000006116	Pulmonary thromboembolism	PE
5057601000006112	PTE - Pulmonary thromboembolism	PE
5057611000006110	PE - Pulmonary thromboembolism	PE
5057621000006119	Acute massive pulmonary embolism	PE
5057631000006116	AMPE - Acute massive pulmonary embolism	PE
5057641000006114	AMP - Acute massive pulmonary embolism	PE
5057651000006111	Subacute massive pulmonary embolism	PE
5057661000006113	SAMPE - Subacute massive pulmonary embolism	PE
6452821000006114	Pulmonary embolus care	PE
7254611000006113	Infarction of lung due to iatrogenic pulmonary embolism	PE
7254621000006117	Pulmonary embolism and infarction, iatrogenic	PE
7498901000006118	Induced termination of pregnancy complicated by pulmonary embolism	PE
7498911000006115	Termination of pregnancy complicated by pulmonary embolism	PE
7609581000006110	Acute pulmonary embolism	PE
7617181000006110	Chronic pulmonary thromboembolism	PE
7617191000006113	Chronic pulmonary thromboembolism without pulmonary hypertension	PE
7617201000006111	Acute pulmonary thromboembolism	PE
7699481000006113	Pulmonary embolism on long-term anticoagulation therapy	PE
7848521000006117	Pulmonary embolism as current complication following acute myocardial infarction	PE
7848531000006119	Pulmonary embolism following acute myocardial infarction	PE
7967281000006119	Pulmonary embolism with pulmonary infarction	PE
7967291000006116	Pulmonary embolism with infarction	PE
8042101000006112	Chronic pulmonary embolism	PE
9325651000006111	Pulmonary embolism in childbirth	PE
9326661000006117	History of pulmonary embolism on long-term anticoagulation therapy	PE
12368991000006118	Pulmonary embolism due to and following acute myocardial infarction	PE
25897016	Subclavian steal syndrome	Stroke
47484015	Cerebral arteritis	Stroke
58046010	Vertebral artery syndrome	Stroke
84111015	Hypertensive encephalopathy	Stroke
84112010	Hypertensive crisis	Stroke
92070010	Cerebral atherosclerosis	Stroke
102489017	Drop attack	Stroke
104563015	Cerebrovascular disease	Stroke
106392017	Basilar artery syndrome	Stroke
106394016	Vertebrobasilar insufficiency	Stroke
107332010	Carotid artery stenosis	Stroke
114794013	Moyamoya disease	Stroke
118689010	Cerebral thrombosis	Stroke
125470015	Cerebral embolism	Stroke
130375018	Lateral medullary syndrome	Stroke
149347010	Binswanger's disease	Stroke
158118014	Cerebellar infarction	Stroke
299342019	[X]Other lacunar syndromes	Stroke
300242011	Ruptured berry aneurysm	Stroke
300244012	Subarachnoid haemorrhage from carotid siphon and bifurcation	Stroke
300253017	Subarachnoid haemorrhage from vertebral artery	Stroke
300257016	Subarachnoid haemorrhage NOS	Stroke
300276019	External capsule haemorrhage	Stroke
300277011	Intracerebral haemorrhage, intraventricular	Stroke
300287010	Intracerebral haemorrhage NOS	Stroke
300290016	Other and unspecified intracranial haemorrhage	Stroke
300294013	Subdural haemorrhage - nontraumatic	Stroke
300298011	Intracranial haemorrhage	Stroke
300303013	Basilar artery occlusion	Stroke
300309012	Vertebral artery occlusion	Stroke
300310019	Multiple and bilateral precerebral arterial occlusion	Stroke
300311015	Other precerebral artery occlusion	Stroke
300312010	Cerebral infarct due to thrombosis of precerebral arteries	Stroke
300313017	Cerebral infarction due to embolism of precerebral arteries	Stroke
300314011	Precerebral artery occlusion NOS	Stroke
300321011	Cerebral infarction due to thrombosis of cerebral arteries	Stroke
300322016	Cerebral infarction due to embolism of cerebral arteries	Stroke
300344014	Carotid artery syndrome hemispheric	Stroke
300345010	Multiple and bilateral precerebral artery syndromes	Stroke
300348012	Other transient cerebral ischaemia	Stroke
300349016	Transient cerebral ischaemia NOS	Stroke
300352012	Impending cerebral ischaemia	Stroke
300353019	Intermittent cerebral ischaemia	Stroke
300362017	Middle cerebral artery syndrome	Stroke
300363010	Anterior cerebral artery syndrome	Stroke
300364016	Posterior cerebral artery syndrome	Stroke
300366019	Cerebellar stroke syndrome	Stroke
300370010	Left sided CVA	Stroke
300371014	Right sided CVA	Stroke
300374018	Other cerebrovascular disease	Stroke
300379011	Generalised ischaemic cerebrovascular disease NOS	Stroke
300380014	Acute cerebrovascular insufficiency	Stroke
300389010	Nonruptured cerebral aneurysm due to dissection of cerebral artery	Stroke
300395011	Occlusion and stenosis of middle cerebral artery	Stroke
300396012	Occlusion and stenosis of anterior cerebral artery	Stroke
300398013	Occlusion and stenosis of posterior cerebral artery	Stroke
300399017	Occlusion and stenosis of cerebellar arteries	Stroke
300401011	Other cerebrovascular disease OS	Stroke
300402016	Other cerebrovascular disease NOS	Stroke
300403014	Late effects of cerebrovascular disease	Stroke
300406018	Sequelae of subarachnoid haemorrhage	Stroke
300407010	Sequelae of intracerebral haemorrhage	Stroke
300411016	Sequelae of cerebral infarction	Stroke
300418010	Other specified cerebrovascular disease	Stroke
300419019	Cerebrovascular disease NOS	Stroke
300939013	[X]Other intracerebral haemorrhage	Stroke
300941014	[X]Other cerebral infarction	Stroke
300943012	[X]Occlusion and stenosis of other cerebral arteries	Stroke
300956017	[X]Intracerebral haemorrhage in hemisphere, unspecified	Stroke
345639010	Infarction - precerebral	Stroke
345650013	Brainstem infarction NOS	Stroke
345655015	Pure motor lacunar syndrome	Stroke
345658018	Pure sensory lacunar syndrome	Stroke
345675012	Lobar cerebral haemorrhage	Stroke
345684012	Carotid territory transient ischaemic attack	Stroke
345701012	Cerebral amyloid angiopathy	Stroke
345709014	Dissection of internal carotid artery	Stroke
345710016	Vertebral artery dissection	Stroke
360778011	Chronic cerebral ischaemia	Stroke
395777014	Precerebral arterial occlusion	Stroke
395778016	Carotid artery occlusion	Stroke
395780010	Cerebral infarction	Stroke
395783012	Transient ischaemic attack	Stroke
395788015	Transient cerebral ischaemia	Stroke
405339016	Cerebrovascular accident	Stroke
411416011	Stroke in the puerperium	Stroke
451123015	Cerebral palsy, not congenital or infantile, acute	Stroke
451133011	Left sided cerebral infarction	Stroke
451134017	Right sided cerebral infarction	Stroke
481028017	Subarachnoid haemorrhage	Stroke
483988011	Bulbar haemorrhage	Stroke
495394013	Cortical haemorrhage	Stroke
496232015	Internal capsule haemorrhage	Stroke
499739014	Insufficiency - basilar artery	Stroke
502878012	Cerebellar haemorrhage	Stroke
503469016	Pontine haemorrhage	Stroke
1212072018	Occlusive stroke	Stroke
1222398015	Cerebral arterial occlusion	Stroke
1229954013	Cerebral aneurysm, nonruptured	Stroke
1235534016	Binswanger's encephalopathy	Stroke
1235913017	Cerebral vein thrombosis	Stroke
2474651019	Infarction of basal ganglia	Stroke
2475119012	Non-traumatic subdural haemorrhage	Stroke
2534198011	Subdural haemorrhage	Stroke
57341000006119	Wallenberg's syndrome	Stroke
67501000006115	Vertebrobasilar artery syndrome	Stroke
67511000006117	Vertebro-basilar insufficiency	Stroke
95931000006111	Transient cerebral ischaemia NOS	Stroke
95961000006119	Transient global amnesia	Stroke
100771000006112	Carotid artery thrombosis	Stroke
122361000006113	Stroke due to cerebral arterial occlusion	Stroke
122371000006118	Cerebral haemorrhage	Stroke
122401000006115	Stroke unspecified	Stroke
123441000006112	Subarachnoid haemorrh from intracranial artery, unspecif	Stroke
123481000006118	Subarachnoid haemorrhage from anterior communicating artery	Stroke
123491000006115	Subarachnoid haemorrhage from basilar artery	Stroke
123511000006114	Subarachnoid haemorrhage from middle cerebral artery	Stroke
123521000006118	Subarachnoid haemorrhage from posterior communicating artery	Stroke
126301000006113	Stenosis of precerebral artery	Stroke
126531000006111	Stenosis, carotid artery	Stroke
149551000006111	Sequelae of other nontraumatic intracranial haemorrhage	Stroke
149571000006118	Sequelae of stroke,not specfd as h'morrhage or infarction	Stroke
149701000006118	Sequelae/other + unspecified cerebrovascular diseases	Stroke
163261000006119	Right sided intracerebral haemorrhage, unspecified	Stroke
213421000006113	Precerebral atherosclerosis	Stroke
218511000000117	Infarction - cerebral	Stroke
267311000006118	Occlusion and stenosis of multiple and bilateral cerebral arteries	Stroke
267321000006114	Occlusion and stenosis of cerebral arteries, not resulting in cerebral infarction	Stroke
370661000006114	[X]Cereb infarct due unsp occlus/stenos precerebr arteries	Stroke
370701000006118	[X]Cerebrl infarctn due/unspcf occlusn or sten/cerebrl artrs	Stroke
503791000006114	Basal ganglia haemorrhage	Stroke
524511000006116	Brainstem stroke syndrome	Stroke
524541000006117	Brain stem infarction	Stroke
538601000006110	Caroticocavernous sinus fistula	Stroke
542251000006112	Cerebral infarction due to cerebral venous thrombosis, non-pyogenic	Stroke
542261000006114	Cerebral infarction due to occlusion of precerebral artery	Stroke
542831000006116	Cerebral embolus	Stroke
543141000006110	Cerebrl infarctn due/unspcf occlusn or sten/cerebrl artrs	Stroke
586241000006116	Non-pyogenic venous sinus thrombosis	Stroke
605461000006117	CVA - cerebrovascular accident due to cerebral artery occlusion	Stroke
605471000006112	Cerebral hemorrhage	Stroke
605481000006110	CVA - cerebrovascular accident in the puerperium	Stroke
605491000006113	CVA - Cerebrovascular accident	Stroke
605501000006117	CVA unspecified	Stroke
660111000006117	Nontraumatic extradural haemorrhage	Stroke
744901000006114	Intracerebral haemorrhage (ICH)	Stroke
744921000006116	Intracerebral haemorrhage in hemisphere, unspecified	Stroke
746571000006116	Intracerebral haemorrhage, multiple localized	Stroke
748941000006115	Left sided intracerebral haemorrhage, unspecified	Stroke
800691000006113	Diffuse cerebrovascular disease	Stroke
841051000006113	Cerebral autosomal dominant arteriopathy with subcortical infarcts and leukoencephalopathy	Stroke
884421000006119	Cerebral haemorrhage	Stroke
884431000006116	Extradural haemorrhage	Stroke
884441000006114	Subdural haemorrhage	Stroke
884451000006111	Cerebral haemorrhage NOS	Stroke
884461000006113	Basilar artery occluded	Stroke
884471000006118	Carotid artery occluded	Stroke
884481000006115	Vertebral artery occluded	Stroke
884491000006117	Precerebral A. occlusion NOS	Stroke
884501000006113	Cerebral A. occlusion NOS	Stroke
884511000006111	Transient Ischaemic Attacks	Stroke
884521000006115	Stroke/CVA - undefined	Stroke
884531000006117	Stroke	Stroke
884541000006110	Cerebral arteriosclerosis	Stroke
884551000006112	Cerebral aneurysm-non ruptured	Stroke
884561000006114	Cerebrovasc. dis. late effects	Stroke
988951000006117	Transient Ischaemic Attacks	Stroke
989201000006117	Cerebral haemorrhage	Stroke
989211000006119	Cerebral haemorrhage NOS	Stroke
1130181000000113	Small vessel cerebrovascular disease	Stroke
2262511000000116	Reversible cerebral vasoconstriction syndrome	Stroke
2262521000000110	Call-Fleming syndrome	Stroke
2622631000006114	Intrapontine haemorrhage	Stroke
2622641000006116	Intrapontine hemorrhage	Stroke
2622651000006119	Pontine hemorrhage	Stroke
2818821000006111	Occlusion of cerebral artery	Stroke
3299621000006119	Cortical hemorrhage	Stroke
3346051000006110	Internal capsule hemorrhage	Stroke
3662311000006113	Thrombosis of cerebral arteries	Stroke
3662321000006117	Cerebral arterial thrombosis	Stroke
3662331000006119	CT - Cerebral thrombosis	Stroke
3719851000006116	Cerebellar hemorrhage	Stroke
3719861000006119	Haemorrhagic cerebellum	Stroke
3719871000006114	Hemorrhagic cerebellum	Stroke
3728451000006116	Cerebral arterial embolism	Stroke
3777981000006119	Posterior inferior cerebellar artery syndrome	Stroke
3778011000006112	Inferior cerebellar artery syndrome	Stroke
3778021000006116	LMS - Lateral medullary syndrome	Stroke
3964591000006117	Subcortical leucoencephalopathy	Stroke
3964601000006113	Subcortical leukoencephalopathy	Stroke
3964611000006111	Binswanger's dementia	Stroke
3964621000006115	Encephalitis subcorticalis chronica	Stroke
3964651000006112	Subcortical arteriosclerotic encephalopathy	Stroke
3964661000006114	Subcortical atherosclerotic dementia	Stroke
3964671000006119	Chronic progressive subcortical encephalopathy	Stroke
4057031000006117	Brain stem infarct	Stroke
4057041000006110	Brain stem stroke	Stroke
4057051000006112	Infarction of brain stem	Stroke
4777811000006117	Basal ganglia hemorrhage	Stroke
4777831000006111	External capsule hemorrhage	Stroke
4777881000006112	Intracerebral haemorrhage, multiple localised	Stroke
4777891000006110	Intracerebral hemorrhage, multiple localized	Stroke
4778181000006119	Left sided cerebral hemisphere cerebrovascular accident	Stroke
4778201000006118	Right sided cerebral hemisphere cerebrovascular accident	Stroke
5010981000006119	Stroke	Stroke
5011021000006113	Cerebrovascular accident due to cerebral artery occlusion	Stroke
5011161000006115	Lacunar stroke	Stroke
5011171000006110	LACI - Lacunar infarction	Stroke
5011181000006113	LI - Lacunar infarction	Stroke
5011191000006111	Pure motor lacunar infarction	Stroke
5011211000006112	Pure sensory lacunar infarction	Stroke
5011401000006110	Lobar cerebral hemorrhage	Stroke
5560161000006111	Intracerebral hemorrhage (ICH)	Stroke
6837051000006119	Basal ganglion stroke	Stroke
6837061000006117	Basal ganglion infarct	Stroke
7951271000006116	Haemorrhage of medulla oblongata	Stroke
7951281000006118	Hemorrhage of medulla oblongata	Stroke
11878511000006113	Cerebrovascular accident due to occlusion of cerebral artery	Stroke
11903571000006110	Stroke due to intracerebral haemorrhage	Stroke
11919571000006110	[X]Other intracerebral haemorrhage	Stroke
12223101000006118	Intracerebral haemorrhage	Stroke
12223111000006115	Intracerebral hemorrhage	Stroke
12223121000006111	ICH - intracerebral haemorrhage	Stroke
12223131000006114	ICH - intracerebral hemorrhage	Stroke
12722481000006116	Right sided intracerebral haemorrhage, unspecified	Stroke
12762021000006116	Cerebral hemorrhage	Stroke
13031191000006112	Cerebral hemorrhage	Stroke
30273012	Portal vein thrombosis	VT
52299017	Thrombophlebitis migrans	VT
64466019	Hepatic vein thrombosis	VT
116180018	Mondor's disease	VT
216205019	Deep vein thrombosis of leg related to air travel	VT
300649013	Phlebitis and thrombophlebitis	VT
300656019	Phlebitis of superficial veins of lower extremity	VT
300659014	Thrombophlebitis of a superficial leg vein NOS	VT
300660016	Superficial phlebitis and thrombophlebitis of the leg NOS	VT
300666010	Phlebitis of the femoral vein	VT
300667018	Phlebitis of the popliteal vein	VT
300668011	Phlebitis of the anterior tibial vein	VT
300669015	Phlebitis of the dorsalis pedis vein	VT
300670019	Phlebitis of the posterior tibial vein	VT
300671015	Phlebitis of lower limb vein	VT
300672010	Thrombophlebitis of the femoral vein	VT
300673017	Thrombophlebitis of the popliteal vein	VT
300674011	Thrombophlebitis of the anterior tibial vein	VT
300675012	Thrombophlebitis of the dorsalis pedis vein	VT
300676013	Thrombophlebitis of the posterior tibial vein	VT
300677016	Thrombophlebitis of deep veins of lower extremity	VT
300681016	Deep vein phlebitis and thrombophlebitis of the leg NOS	VT
300682011	Phlebitis and thrombophlebitis of the leg NOS	VT
300687017	Phlebitis of the common iliac vein	VT
300688010	Phlebitis of the internal iliac vein	VT
300689019	Phlebitis of the external iliac vein	VT
300690011	Phlebitis of the iliac vein unspecified	VT
300691010	Thrombophlebitis of the common iliac vein	VT
300692015	Thrombophlebitis of the internal iliac vein	VT
300695018	Thrombophlebitis of the external iliac vein	VT
300696017	Thrombophlebitis of iliac vein	VT
300697014	Phlebitis and thrombophlebitis of the iliac vein NOS	VT
300698016	Other phlebitis and thrombophlebitis NOS	VT
300699012	Phlebitis and thrombophlebitis NOS	VT
300700013	Phlebitis	VT
300701012	Thrombophlebitis	VT
300704016	Thromboembolism of vein	VT
300710016	Embolism and thrombosis of the vena cava	VT
300711017	Embolism and thrombosis of the renal vein	VT
300712012	Other embolism and thrombosis	VT
300713019	Embolism and thrombosis NOS	VT
300714013	Embolus of vein NOS	VT
307739018	Antenatal deep vein thrombosis unspecified	VT
307740016	Antenatal deep vein thrombosis - delivered	VT
307741017	Antenatal deep vein thrombosis with antenatal complication	VT
307742012	Antenatal deep vein thrombosis NOS	VT
307747018	Postnatal deep vein thrombosis unspecified	VT
307749015	Postnatal deep vein thrombosis with postnatal complication	VT
307750015	Postnatal deep vein thrombosis NOS	VT
308193011	[X]Other obstetric embolism	VT
325205013	Thromboembolism after infusion	VT
350661013	Saphenous vein phlebitis	VT
350662018	Saphenous vein thrombophlebitis	VT
395801015	Deep vein phlebitis and thrombophlebitis of the leg	VT
395802010	Other phlebitis and thrombophlebitis	VT
395803017	Venous thrombosis	VT
412645018	Phlebitis and/or thrombophlebitis of iliac vein	VT
418852012	Phlegmasia alba dolens - obstetric	VT
419640012	Thrombosis of inferior vena cava	VT
437622013	Axillary vein thrombosis	VT
451451019	Thrombophlebitis of legs in pregnancy	VT
453210011	Thrombosis of vein of leg	VT
495552014	Antenatal deep vein thrombosis	VT
497563011	Postnatal deep vein thrombosis	VT
497564017	DVT - deep venous thrombosis, postnatal	VT
503317010	Penis vein thrombosis	VT
1222321017	Embolism of vein NOS	VT
2162148012	Deep vein thrombosis	VT
2162149016	Deep venous thrombosis	VT
2162422011	Deep vein thrombosis of lower limb	VT
2534187010	Deep vein thrombosis of leg related to intravenous drug use	VT
2795114019	Thrombosis of subclavian vein	VT
3636257010	Iliac vein thrombosis	VT
100541000006114	Thrombophlebitis of breast	VT
100611000006111	Superficial thrombophlebitis of long saphenous vein	VT
100641000006110	Superficial thrombophlebitis of short saphenous vein	VT
116051000006118	Thrombophlebitis of superficial veins of lower extremity	VT
122561000006118	Stuart-Brass syndrome	VT
211691000006114	Postnatal deep vein thrombosis - delivered with postnatal complication	VT
216571000006116	Postoperative deep vein thrombosis	VT
218551000000118	Deep vein thrombosis, leg	VT
231301000006116	Phlebitis and thrombophlebitis NOS	VT
231521000006116	Phlebitis of the long saphenous vein	VT
231551000006113	Phlebitis of the short saphenous vein	VT
420621000006111	[X]Phlebitis+thrombophlebitis/oth deep vessls/low extremites	VT
527221000006115	Budd-Chiari syndrome	VT
632731000006118	Antenatal DVT	VT
638821000006113	Embolism and thrombosis NOS	VT
884711000006116	Superficial thrombophlebitis	VT
884721000006112	Superfic.venous thrombosis leg	VT
884731000006110	Deep venous thrombosis - leg	VT
884741000006117	Venous embolism NOS	VT
884751000006115	Venous thrombosis NOS	VT
888681000006112	Antepartum DVT	VT
888691000006110	Postpartum DVT	VT
905491000006112	[RFC] Venous thrombosis	VT
909471000006114	[RFC] Deep vein thrombosis	VT
989221000006110	Deep venous thrombosis - leg	VT
1119161000000115	Deep vein thrombosis of peroneal vein	VT
1776621000006117	Reason for referral: Deep Vein Thrombosis	VT
1786921000006116	Recurrent deep vein thrombosis	VT
2144741000000111	Recurrent deep vein thrombosis	VT
2234371000000119	Thrombosis of internal jugular vein	VT
2234411000000115	Thrombosis of external jugular vein	VT
2488341000000112	Unprovoked deep vein thrombosis	VT
2488381000000116	Provoked deep vein thrombosis	VT
2526271000006117	Thrombophlebitis of deep femoral vein	VT
2608401000000118	Perianal venous thrombosis	VT
2617431000006119	Thrombophlebitis of tibial vein	VT
2717481000006111	Thromboembolism	VT
2717491000006114	Thromboembolism - lesion	VT
2751271000006114	RVT - Renal vein thrombosis	VT
2765831000006118	Deep thrombophlebitis	VT
2896141000006112	Pylethrombophlebitis	VT
2928061000006112	Multiple thromboembolism	VT
3247291000006117	Thrombophlebitis of lower extremities	VT
3272901000006119	Superficial thrombophlebitis complicating pregnancy AND/OR puerperium	VT
3280541000006119	Thrombophlebitis of inferior sagittal sinus	VT
3308951000006115	Antepartum deep vein thrombosis	VT
3329581000006119	Phlebitis AND/OR thrombophlebitis during OR resulting from a procedure	VT
3351111000006115	Thrombophlebitis of femoropopliteal vein	VT
3413801000006110	Thromboembolism following infusion, perfusion AND/OR transfusion	VT
3449191000006118	Massive thromboembolism	VT
3517581000006118	Postpartum iliofemoral thrombophlebitis	VT
3597931000006113	Postpartum pelvic thrombophlebitis	VT
3840201000006118	Thrombophlebitis following infusion, perfusion AND/OR transfusion	VT
3865281000006111	Postpartum thrombophlebitis	VT
4056791000006119	Pelvic vein thrombosis	VT
4056801000006118	Upper venous segment thrombosis	VT
4056811000006115	High venous segment venous thrombosis	VT
4056821000006111	Thrombophlebitis of pelvic vein	VT
4056831000006114	Thrombophlebitis of upper extremities	VT
4056851000006119	Superficial thrombophlebitis of arm	VT
4059801000006111	Neonatal thrombophlebitis	VT
4195891000006116	Postpartum venous thrombosis	VT
4403261000006113	DVT - Deep vein thrombosis	VT
4403291000006117	Deep venous thrombosis of pelvic vein	VT
5011671000006118	Cerebral venous thrombosis of great cerebral vein	VT
5059281000006113	Lower venous segment thrombosis	VT
5059301000006112	Iliofemoral deep vein thrombosis	VT
5059311000006110	IFVT - Iliofemoral vein thrombosis	VT
5059321000006119	Ileofemoral deep vein thrombosis	VT
5059351000006111	Radiation thrombophlebitis	VT
6018501000006115	Venous thrombosis, phlebitis and thrombophlebitis	VT
6348271000006116	Thromboembolism	VT
6694741000006111	Deep venous thrombosis of lower extremity	VT
6694751000006113	DVT - Deep vein thrombosis of lower limb	VT
6694761000006110	Deep venous thrombosis of leg	VT
6694771000006115	Deep venous thrombosis of lower limb	VT
7078561000006114	Deep venous thrombosis of profunda femoris vein	VT
7078581000006116	Deep venous thrombosis of deep femoral vein	VT
7078601000006114	Deep venous thrombosis of the popliteal vein	VT
7093591000006117	Deep venous thrombosis associated with coronary artery bypass graft	VT
7103191000006117	Superficial venous thrombosis of leg	VT
7212151000006115	Thrombophlebitis of axillary vein	VT
7213971000006115	Deep venous thrombosis of tibial vein	VT
7219451000006116	Embolism from venous thrombosis of lower leg	VT
7273741000006119	Deep venous thrombosis of peroneal vein	VT
7291401000006118	Bilateral deep vein thrombosis of lower extremities	VT
7291411000006115	Deep vein thrombosis of bilateral lower extremities	VT
7573221000006110	Deep venous thrombosis of femoropopliteal vein	VT
7665071000006116	Recurrent DVT (deep vein thrombosis)	VT
7966351000006118	Acute deep vein thrombosis of lower limb	VT
8041371000006114	Chronic deep venous thrombosis of lower limb due to coronary artery bypass grafting	VT
8041381000006112	Chronic deep venous thrombosis of lower extremity due to coronary artery bypass graft	VT
8041411000006110	Acute deep venous thrombosis of lower limb due to coronary artery bypass grafting	VT
8041421000006119	Acute deep venous thrombosis of lower extremity due to coronary artery bypass graft	VT
8041451000006111	Chronic deep venous thrombosis of popliteal vein	VT
8041471000006118	Chronic deep venous thrombosis of thigh	VT
8041501000006113	Chronic deep venous thrombosis of ileofemoral vein	VT
8041531000006117	Acute deep venous thrombosis of calf	VT
8041541000006110	Acute deep venous thrombosis of popliteal vein	VT
8041551000006112	Acute deep venous thrombosis of tibial vein	VT
8041561000006114	Acute deep venous thrombosis of thigh	VT
8041571000006119	Acute deep venous thrombosis	VT
8041581000006116	Acute deep venous thrombosis of femoral vein	VT
8041591000006118	Acute deep venous thrombosis of iliofemoral vein	VT
8041601000006114	Acute deep venous thrombosis of ileofemoral vein	VT
8041611000006112	Acute deep venous thrombosis of upper extremity	VT
8041671000006115	Acute deep venous thrombosis of pelvic vein	VT
8042511000006119	Acute deep venous thrombosis of internal jugular vein	VT
8042911000006112	Chronic deep venous thrombosis of upper extremity as complication of procedure	VT
8042921000006116	Acute deep venous thrombosis of upper extremity as complication of procedure	VT
8042931000006118	Acute deep venous thrombosis of lower extremity as complication of procedure	VT
8087361000006115	Acute deep venous thrombosis of bilateral femoral veins	VT
8087371000006110	Acute deep vein thrombosis of bilateral femoral veins	VT
8193281000006115	Thromboembolism prevention education	VT
8361031000006115	Provoked DVT (deep vein thrombosis)	VT
9325601000006112	Puerperal septic thrombophlebitis	VT
9849641000006112	Chronic deep venous thrombosis	VT
9874241000006114	Thrombophlebitis of left saphenous vein	VT
9874251000006111	Thrombophlebitis of right saphenous vein	VT
12102801000006113	Thrombophlebitis of dorsal venous arch of foot	VT
12107681000006117	Acute deep vein thrombosis of right iliac vein	VT
12107691000006119	Acute deep vein thrombosis of left iliac vein	VT
12125791000006113	Acute deep vein thrombosis of right upper limb following procedure	VT
12125801000006114	Acute deep vein thrombosis of left upper limb following procedure	VT
12125851000006113	Acute deep vein thrombosis of left lower limb following procedure	VT
12126431000006112	Thrombophlebitis of vein of both upper limbs	VT
12126851000006119	Bilateral lower limb vein thrombophlebitis	VT
12126861000006117	Thrombophlebitis of vein of both lower limbs	VT
12126871000006112	Thrombophlebitis of vein of bilateral lower limbs	VT
12126881000006110	Right lower limb vein thrombophlebitis	VT
12126891000006113	Thrombophlebitis of vein of right lower limb	VT
12126901000006112	Bilateral lower limb superficial vein thrombophlebitis	VT
12126911000006110	Thrombophlebitis of superficial vein of bilateral lower limbs	VT
12126921000006119	Thrombophlebitis of superficial vein of both lower limbs	VT
12126931000006116	Left lower limb vein thrombophlebitis	VT
12126941000006114	Thrombophlebitis of vein of left lower limb	VT
12127251000006115	Thrombophlebitis of left jugular vein	VT
12450871000006112	Thrombophlebitis of the dorsalis pedis vein	VT
12452621000006113	Phlebitis of the dorsalis pedis vein	VT
12477451000006119	[X]Other obstetric embolism	VT

## Sheet: DM-Medical
medcodeid	Term
73466011	Non-insulin dependent diabetes mellitus
264678011	Follow-up diabetic assessment
121589010	Diabetes mellitus
197761014	Type 2 diabetes mellitus
772161000006119	Insulin dependent diabetes mellitus
9093013	Diabetic retinopathy
914391000006116	Insulin treated Type 2 diabetes mellitus
197984010	Type 1 diabetes mellitus
772171000006114	Insulin dependent diabetes mellitus
2622193012	Diabetes mellitus with ketoacidosis
264681018	Diabetic on oral treatment
65526011	Diabetic amyotrophy
345486016	Diabetic neuropathy
401531012	Diabetic - poor control
303846016	Nephrotic syndrome in diabetes mellitus
205225016	Diabetic nephropathy
19931010	Brittle diabetes
20191016	Gestational diabetes mellitus
297754014	Preproliferative diabetic retinopathy
98476015	Proliferative diabetic retinopathy
264676010	Diabetic monitoring
347657010	Diabetic maculopathy
280571000006116	Non-insulin dependent diabetes mellitus
82373015	Diabetic polyneuropathy
493773010	NIDDM - Non-insulin dependent diabetes mellitus
264727014	Diabetic annual review
771411000006117	Insulin dependent diabetes mellitus with retinopathy
772181000006112	Insulin dependent diabetes mellitus - poor control
453100011	H/O: Admission in last year for diabetes foot problem
283544013	Diabetic emergency hospital admission
1785332013	Background diabetic retinopathy
308360012	Cellulitis in diabetic foot
264679015	Diabetic on diet only
345487013	Diabetes mellitus with neuropathy
281171000006119	Type II diabetes mellitus uncontrolled
200111000006116	Diabetes mellitus diet education
801901000006119	Gestational diabetes mellitus
264726017	Diabetes management plan given
264682013	Diabetic on insulin
411891014	Unstable diabetes
1484887015	O/E - diabetic maculopathy present both eyes
309180011	Mixed diabetic ulcer - foot
21631000000117	Diabetes monitoring administration
404444016	Haemoglobin A1C - diabetic control interpretation
109871000006113	Test request : Haemoglobin A1c
13781000006113	Other specified diabetes mellitus with other spec comps
297755010	Advanced diabetic maculopathy
1220321013	Diabetes mellitus arising in pregnancy
913841000006116	Renal disorder associated with type 1 diabetes mellitus
73294018	Diabetic cataract
928501000006119	Ketoacidosis in type 1 diabetes mellitus
1484867016	Non proliferative diabetic retinopathy
1780286017	Diabetic peripheral neuropathy screening
2159974016	O/E - left eye background diabetic retinopathy
616191000006112	Diabetes mellitus during pregnancy, childbirth and the puerperium
2159973010	O/E - right eye background diabetic retinopathy
1488441010	Diabetes medication review
616241000006112	Diabetes mellitus induced by steroids
297758012	Diabetic retinopathy NOS
309179013	Neuropathic diabetic ulcer - foot
616751000006119	Diabetes monitoring third letter
2159170012	Patient on maximal tolerated therapy for diabetes
216195015	Diabetes care by hospital only
494564012	Type I diabetes mellitus
264723013	Diabetes: practice programme
914261000006119	Diabetes type 2 with nephropathy
264724019	Diabetes: shared care programme
2549196011	Patient offered diabetes structured education programme
292583018	Type 2 diabetes mellitus with gangrene
264729012	Diabetic monitoring NOS
264693010	Has seen dietician - diabetes
264677018	Initial diabetic assessment
264707013	Diabetic - good control
250447011	Diabetic diet
459695017	Diabetic weight reducing diet
2159977011	O/E - right eye proliferative diabetic retinopathy
2159975015	O/E - right eye preproliferative diabetic retinopathy
2159978018	O/E - left eye proliferative diabetic retinopathy
2159979014	Maculopathy of right eye with diabetes mellitus
2159976019	O/E - left eye preproliferative diabetic retinopathy
2159980012	Maculopathy of left eye with diabetes mellitus
616691000006118	Diabetes monitoring check done
616731000006114	Diabetes monitoring first letter
616741000006116	Diabetes monitoring second letter
264701014	Fundoscopy - diabetic check
292495016	Other specified diabetes mellitus with renal complications
257623014	Hb. A1C - diabetic control
453910015	Haemoglobin A1C - diabetic control finding
616511000006110	Diabetes mellitus, adult onset, no mention of complication
223291000000111	Maturity onset diabetes
616381000006111	Diabetes mellitus with ketoacidotic coma
616391000006114	Nervous system disorder due to diabetes mellitus
264705017	Diabetic treatment changed
616451000006110	Diabetes mellitus with polyneuropathy
616461000006112	Diabetes mellitus with renal manifestation
1227774019	[V]Dietary counselling in diabetes mellitus
1230890017	Autonomic neuropathy due to diabetes
451410016	O/E - Right diabetic foot at risk
297510017	Diabetic mononeuritis NOS
641581000006115	Non-insulin-dependent diabetes mellitus with retinopathy
297964010	Diabetic iritis
84691000006115	Cataract due to diabetes mellitus type 1
84281000006115	Type 1 diabetes mellitus
84471000006119	Type 2 diabetes mellitus
264718013	Diabetic-uncooperative patient
264719017	Diabetic - follow-up default
764201000006110	Foot abnormality - diabetes related
309737011	Diabetic cheiroarthropathy
84861000006112	Type II diabetes mellitus with arthropathy
264728016	Annual diabetic blood test
84611000006113	Type 2 diabetes mellitus with renal complications
84841000006113	Type II diabetes mellitus
84391000006111	Type 1 diabetes mellitus with neuropathic arthropathy
841351000006110	Insulin treated Type II diabetes mellitus
840951000006119	Insulin treated Type 2 diabetes mellitus
216201011	Diabetic retinopathy screening
913661000006118	Retinopathy with type 1 diabetes mellitus
928561000006118	Persistent microalbuminuria associated with type 2 diabetes mellitus
914241000006118	Polyneuropathy due to type 2 diabetes mellitus
914151000006112	Retinopathy with type 2 diabetes mellitus
787111000006112	IDDM-Insulin dependent diabetes mellitus
459292011	Type 1 diabetes mellitus with arthropathy
292540012	Type 1 diabetes mellitus with ulcer
914031000006118	Renal disorder associated with type II diabetes mellitus
777231000006119	Diabetic monitoring - injection sites
405057014	Diabetes monitored
264714010	Loss of hypoglycaemic warning
292480018	Diabetes mellitus with hyperosmolar coma
459694018	Diabetic lipid lowering diet
84431000006117	Type 1 diabetes mellitus with renal complications
264716012	Diabetic - poor control NOS
285753018	Diabetes monitoring default
15518018	Secondary diabetes mellitus
292512019	Diabetes mellitus NOS with neurological manifestation
1780386019	Diabetic foot examination
938301000006114	Exudative maculopathy with type 1 diabetes mellitus
493774016	Type II diabetes mellitus
169731000006118	Retinal abnormality - diabetes-related
1786715019	Bronzed diabetes
309177010	Ischaemic ulcer diabetic foot
282570016	Diabetic stabilisation
84651000006114	Type I diabetes mellitus
84851000006110	Type II diabetes mellitus - poor control
616621000006115	Type 1 diabetes mellitus without complication
297552010	Asymptomatic diabetic neuropathy
459309011	Non-insulin dependent diabetes mellitus with arthropathy
771371000006118	Insulin dependent diabetes mellitus with mononeuropathy
84551000006113	Type 2 diabetes mellitus with nephropathy
938321000006116	Exudative maculopathy associated with type 2 diabetes mellitus
292590011	Type II diabetes mellitus poorly controlled
63041000000111	Poor compliance with diabetic diet
928541000006117	Persistent proteinuria associated with type 2 diabetes mellitus
127051000006112	Steroid-induced diabetes mellitus without complication
285752011	Refuses diabetes monitoring
63021000000116	Good compliance with diabetic diet
451411017	O/E - Left diabetic foot at risk
1488393013	O/E - Right diabetic foot at low risk
1488397014	O/E - Left diabetic foot at low risk
72651000006114	Unstable insulin dependent diabetes mellitus
616971000006114	Diabetic Charcot's arthropathy
764191000006112	Foot abnormality - diabetes related
458512016	Diabetic on insulin and oral treatment
2532974016	Transition of diabetes care options discussed
299261000000111	Diabetic 6 month review
264720011	Date diabetic treatment start
457328010	Non-insulin-dependent diabetes mellitus without complication
1780311019	Type 1 diabetes mellitus with persistent microalbuminuria
928461000006119	Persistent proteinuria associated with type 1 diabetes mellitus
1785163015	High risk proliferative diabetic retinopathy
317348017	[D]Widespread diabetic foot gangrene
616701000006118	Diabetes monitoring telephone invite
1488403015	O/E - Left diabetic foot at moderate risk
1488404014	O/E - Right diabetic foot at moderate risk
1488394019	O/E - Right diabetic foot at high risk
1488398016	O/E - Left diabetic foot at high risk
616711000006115	Diabetes monitoring verbal invite
772151000006116	Insulin dependent diabetes maturity onset
214921000006116	Polyneuropathy in diabetes
127041000006110	Steroid-induced diabetes
616351000006115	Diabetes mellitus with gangrene
616831000006118	Diabetes with gangrene
928581000006111	Ketoacidosis in type 2 diabetes mellitus
259365016	Glucose tolerance test indicates diabetes mellitus
616421000006118	Eye disorder due to diabetes mellitus
292617015	Diabetes mellitus with other specified manifestation
616561000006113	Diabetes mellitus, adult with gangrene
292606016	Malnutrition-related diabetes mellitus with ketoacidosis
302011	Diabetic peripheral angiopathy
914071000006115	Neurologic disorder associated with type 2 diabetes mellitus
292503016	Diabetes mellitus NOS with ophthalmic manifestation
1488898011	Hyperosmolar non-ketotic state in type 2 diabetes mellitus
306108017	Diabetes mellitus during pregnancy - baby delivered
280551000006114	Non-insulin-dependent diabetes mellitus with ulcer
616551000006111	Diabetes mellitus, adult onset, with renal manifestation
292496015	Diabetes mellitus with nephropathy NOS
1488396017	O/E - Left diabetic foot - ulcerated
292548017	Type 1 diabetes mellitus - poor control
1488395018	O/E - Right diabetic foot - ulcerated
283584016	Non-urgent diabetic admission
459313016	Type 2 diabetes mellitus with neuropathic arthropathy
616441000006113	Peripheral vascular disorder due to diabetes mellitus
297551015	Chronic painful diabetic neuropathy
850691000006118	Hyperosmolar non-ketotic state in type 2 diabetes mellitus
840971000006112	Diabetes mellitus autosomal dominant type II
345492010	Diabetic mononeuropathy
1223148019	Insulin treated non-insulin dependent diabetes mellitus
459308015	Type 2 diabetes mellitus with peripheral angiopathy
264695015	Understands diet - diabetes
84811000006114	Type I diabetes mellitus with retinopathy
292478012	Other specified diabetes mellitus with ketoacidosis
292466013	Diabetes mellitus without complication
459161015	Type 1 diabetes mellitus with hypoglycaemic coma
616481000006119	Diabetes mellitus, adult onset, + neurological manifestation
399419012	Myasthenic syndrome due to diabetic amyotrophy
772131000006111	Insulin dependent diab mell with neuropathic arthropathy
292482014	Diabetes mellitus, juvenile type, with hyperosmolar coma
281211000006117	Gangrene associated with type 2 diabetes mellitus
292553010	Type 1 diabetes mellitus maturity onset
928521000006112	Ketoacidotic coma in type 1 diabetes mellitus
281181000006116	Non-insulin dependent diabetes mellitus with neuropathic arthropathy
84441000006110	Type 1 diabetes mellitus with retinopathy
616491000006116	Diabetes mellitus, adult onset, + ophthalmic manifestation
293756010	[X]Other specified diabetes mellitus
771401000006115	Insulin dependent diabetes mellitus with polyneuropathy
292479016	Diabetes mellitus NOS with ketoacidosis
616651000006112	Diabetes mellitus, juvenile type, with ketoacidotic coma
84711000006117	Type I diabetes mellitus with hypoglycaemic coma
84621000006117	Type 2 diabetes mellitus with retinopathy
913511000006117	Type 1 diabetes mellitus with neurological complications
292483016	Diabetes mellitus, adult onset, with hyperosmolar coma
292576013	Type II diabetes mellitus with multiple complications
483882011	Maturity-onset diabetes of the young
280511000006113	Non-insulin dependent diabetes mellitus with hypoglyca coma
967701000006116	Lipoatrophic diabetes mellitus
429971019	Unstable type 1 diabetes mellitus
264717015	Diabetic - cooperative patient
297492014	Diabetic mononeuritis multiplex
771341000006114	Insulin dependent diabetes mellitus with diabetic cataract
771361000006113	Insulin dependent diabetes mellitus with hypoglycaemic coma
771421000006113	Insulin dependent diabetes mellitus with ulcer
84501000006114	Type 2 diabetes mellitus with diabetic cataract
914301000006111	Type 2 diabetes mellitus with diabetic cataract
913531000006111	Insulin dependent diabetes mellitus with multiple complicat
280541000006112	Non-insulin dependent diabetes mellitus with polyneuropathy
292622015	Diabetes mellitus with unspecified complication
303847013	Kimmelstiel - Wilson disease
84481000006116	Type 2 diabetes mellitus - poor control
84291000006117	Type 1 diabetes mellitus - poor control
84561000006110	Type 2 diabetes mellitus with neurological complications
84511000006112	Type 2 diabetes mellitus with gangrene
13751000006117	Other specified diabetes mellitus with multiple comps
913811000006115	Type 1 diabetes mellitus with polyneuropathy
845341000006111	Diabetes: shared care in pregnancy - diabetologist and obstetrician
483886014	Maturity onset diabetes in youth
84661000006111	Type I diabetes mellitus poorly controlled
459167016	Type 2 diabetes mellitus with hypoglycaemic coma
771501000006119	Insulin-dependent diabetes mellitus with renal complications
2548271013	Agreeing on diabetes care plan
292589019	Type II diabetes mellitus - poor control
914051000006113	Disorder of eye with type 2 diabetes mellitus
975251000006111	O/E - right eye stable treated proliferative diabetic retinopathy
282568013	Diabetic crisis monitoring
13771000006110	Other specified diabetes mellitus with ophthalmic complicatn
84971000006111	Type II diabetes mellitus with polyneuropathy
913451000006117	Type 1 diabetes mellitus with renal complications
455408014	Advanced diabetic retinal disease
913481000006113	Type 1 diabetes mellitus with ophthalmic complications
913541000006118	Type 1 diabetes mellitus with multiple complications
84941000006115	Type II diabetes mellitus with neuropathic arthropathy
457329019	Type 2 diabetes mellitus without complication
297550019	Acute painful diabetic neuropathy
84871000006117	Cataract due to diabetes mellitus type 2
292579018	Type 2 diabetes mellitus with ulcer
84751000006116	Type I diabetes mellitus with neurological complications
771491000006110	Insulin-dependent diabetes mellitus with ophthalmic comps
913901000006112	Type 1 diabetes mellitus with diabetic cataract
306110015	Diabetes mellitus during pregnancy - baby not yet delivered
2532976019	O/E - left chronic diabetic foot ulcer
914161000006114	Type II diabetes mellitus with retinopathy
84491000006118	Type 2 diabetes mellitus with arthropathy
1488406011	Diabetic pre-pregnancy counselling
429970018	Unstable type I diabetes mellitus
1488405010	Diabetic foot risk assessment
84981000006114	Type II diabetes mellitus with renal complications
587111000006111	Non-insulin-dependent diabetes mellitus with ophthalm comps
914251000006116	Type II diabetes mellitus with polyneuropathy
306113018	Pre-existing diabetes mellitus, non-insulin-dependent
84901000006117	Mononeuropathy with type 2 diabetes mellitus
306112011	Pre-existing diabetes mellitus, insulin-dependent
292475010	Diabetes mellitus NOS with no mention of complication
77727018	Insulin dependent diabetes mellitus
1230929011	Secondary pancreatic diabetes mellitus
928601000006118	Ketoacidotic coma in type 2 diabetes mellitus
84821000006118	Type I diabetes mellitus with ulcer
975261000006113	O/E - left eye stable treated proliferative diabetic retinopathy
771381000006115	Insulin dependent diabetes mellitus with multiple complicatn
377001000006117	[X]Diabetes mellitus
719531000006118	Malnutrition related diabetes mellitus
771481000006112	Insulin-dependent diabetes mellitus with neurological comps
587521000006111	Non-insulin-dependent diabetes mellitus with renal comps
616641000006110	Diabetes mellitus, juvenile type, with ketoacidosis
264704018	Diabetic drug side effects
457330012	Type II diabetes mellitus without complication
317347010	[D]Gangrene of toe in diabetic
459296014	Type 1 diabetes mellitus with neuropathic arthropathy
280561000006111	Non-insulin-dependent diabetes mellitus with peripheral angiopathy
429972014	Unstable insulin dependent diabetes mellitus
616531000006116	Diabetes mellitus, adult onset, with ketoacidosis
84961000006116	Type II diabetes mellitus with peripheral angiopathy
85001000006117	Type II diabetes mellitus with ulcer
607851000006113	Date diabetic treatment stopped
299601000000114	Gastroparesis with type 1 diabetes mellitus
213141000006111	Pre-existing diabetes mellitus, unspecified
280591000006115	Non-insulin-dependent diabetes mellitus with neuro comps
84891000006116	Type II diabetes mellitus with hypoglycaemic coma
746791000006111	Insulin-dependent diabetes without complication
674961000006118	Peripheral circulatory disorder associated with type 2 diabetes mellitus
914041000006111	Type II diabetes mellitus with renal complications
309738018	Diabetic cheiropathy
771391000006117	Insulin dependent diabetes mellitus with nephropathy
84991000006112	Type II diabetes mellitus with retinopathy
459310018	Type 2 diabetes mellitus with arthropathy
292488013	Coma associated with diabetes mellitus
280531000006119	Non-insulin dependent diabetes mellitus with nephropathy
84951000006118	Disorder of eye with type 2 diabetes mellitus
616921000006113	Diabetic amyotrophy
356085010	Maturity onset diabetes in youth type 2
72721000006113	Unstable type I diabetes mellitus
84761000006119	Type I diabetes mellitus with neuropathic arthropathy
771351000006111	Insulin dependent diabetes mellitus with gangrene
84591000006119	Type 2 diabetes mellitus with peripheral angiopathy
928551000006115	Type II diabetes mellitus with persistent proteinuria
84521000006116	Type 2 diabetes mellitus with hypoglycaemic coma
2160090014	Diabetes mellitus induced by non-steroid drugs
84801000006111	Type I diabetes mellitus with renal complications
301641000000117	Diabetes monitoring higher risk albumin excretion
13761000006115	Other specified diabetes mellitus with neurological comps
84381000006113	Type 1 diabetes mellitus with neurological complications
84881000006119	Type II diabetes mellitus with gangrene
280581000006118	Non-insulin-dependent diabetes mellitus with multiple complications
928511000006116	Type I diabetes mellitus with ketoacidosis
84681000006118	Type I diabetes mellitus with arthropathy
2532977011	O/E - right chronic diabetic foot ulcer
457325013	Type I diabetes mellitus without complication
914221000006113	Type 2 diabetes mellitus with mononeuropathy
84671000006116	Type I diabetes mellitus maturity onset
616581000006115	Diabetes mellitus, adult, + peripheral circulatory disorder
616571000006118	Diabetes mellitus, adult, + other specified manifestation
2474334019	Diabetes clinical management plan
299621000000117	Gastroparesis with type 2 diabetes mellitus
616501000006112	Disorder due to type 2 diabetes mellitus
13811000006110	Other specified diabetes mellitus with unspecified comps
292626017	Diabetic complication
616211000006113	Diabetes mellitus in pregnancy/childbirth/puerperium NOS
772141000006118	Insulin dependent diab mell with peripheral angiopathy
292565014	Diabetes mellitus with multiple complications
84921000006110	Renal disorder due to type 2 diabetes mellitus
1223147012	Insulin treated Type II diabetes mellitus
292523015	Diabetes mellitus NOS with peripheral circulatory disorder
292489017	Diabetes mellitus NOS with ketoacidotic coma
292577016	Type 2 diabetes mellitus with multiple complications
841011000006112	Severe nonproliferative diabetic retinopathy
771331000006116	Insulin dependent diabetes mellitus with arthropathy
84631000006119	Type 2 diabetes mellitus with ulcer
928531000006110	Type I diabetes mellitus with ketoacidotic coma
299211000000114	Insulin needles changed for each injection
301611000000118	Diabetes monitoring lower risk albumin excretion
719541000006111	Malnutrition-related diabetes mellitus with coma
84741000006118	Type I diabetes mellitus with nephropathy
84571000006115	Type 2 diabetes mellitus with neuropathic arthropathy
967631000006115	Diabetes mellitus induced by non-steroid drugs without complication
616151000006118	Diabetes mellitus - unspec whether in pregnancy/puerperium
616671000006119	Diabetes mellitus, juvenile, + neurological manifestation
84931000006113	Neurological disorder with diabetes type 2
913781000006117	Type 1 diabetes mellitus with mononeuropathy
84451000006112	Type 1 diabetes mellitus with ulcer
616611000006111	Disorder due to type 1 diabetes mellitus
616541000006114	Diabetes mellitus, adult onset, with ketoacidotic coma
787101000006114	IDDM with peripheral circulatory disorder
301161000000113	Insulin needles changed less than once a day
281161000006114	Non-insulin depend diabetes mellitus with diabetic cataract
457326014	Type 1 diabetes mellitus without complication
616601000006113	Diabetes mellitus, juvenile type, + ophthalmic manifestation
292541011	Type 1 diabetes mellitus with gangrene
84581000006117	Type 2 diabetes mellitus with ophthalmic complications
616591000006117	Diabetes mellitus, juvenile +peripheral circulatory disorder
84341000006119	Type 1 diabetes mellitus with hypoglycaemic coma
292621010	Diabetes mellitus NOS with other specified manifestation
280521000006117	Non-insulin dependent diabetes mellitus with mononeuropathy
292484010	Hyperosmolar coma associated with diabetes mellitus
407141000000112	Mental health monitoring telephone invite
913681000006111	Insulin dependent diabetes mellitus - poor control
292581016	Type II diabetes mellitus with ulcer
913551000006116	Type I diabetes mellitus with multiple complications
913821000006111	Type I diabetes mellitus with polyneuropathy
913931000006116	Type 1 diabetes mellitus with peripheral angiopathy
914311000006114	Type II diabetes mellitus with diabetic cataract
913651000006115	Insulin dependent diabetes mellitus with retinopathy
292538019	Type I diabetes mellitus with ulcer
616661000006114	Diabetes mellitus, juvenile type, with renal manifestation
913671000006113	Type I diabetes mellitus with retinopathy
914231000006111	Type II diabetes mellitus with mononeuropathy
84831000006115	Type I diabetes mellitus without complication
292551012	Type I diabetes mellitus maturity onset
198461000000116	Diabetes mellitus associated with pancreatic disease
616221000006117	Diabetes mellitus in the puerperium - baby delivered during previous episode of care
84301000006116	Type 1 diabetes mellitus maturity onset
72711000006117	Unstable type 1 diabetes mellitus
913711000006112	Insulin dependent diabetes maturity onset
913471000006110	Insulin-dependent diabetes mellitus with ophthalmic comps
2476117016	Maturity onset diabetes in youth type 1
914081000006117	Type II diabetes mellitus with neurological complications
913591000006110	Skin ulcer associated with diabetes mellitus
459169018	Hypoglycaemic coma co-occurrent and due to diabetes mellitus type II
84721000006113	Mononeuropathy with type 1 diabetes mellitus
913491000006111	Type I diabetes mellitus with ophthalmic complications
305158015	Diabetic glomerulopathy
459162010	Insulin dependent diabetes mellitus with hypoglycaemic coma
457327017	Insulin-dependent diabetes without complication
293759015	Diabetic renal disease
719601000006110	Malnutrition-related diabetes mellitus with peripheral circulatory complications
913891000006113	Insulin dependent diabetes mellitus with diabetic cataract
913801000006118	Insulin dependent diabetes mellitus with polyneuropathy
913501000006115	Insulin-dependent diabetes mellitus with neurological comps
292543014	Type I diabetes mellitus with gangrene
913831000006114	Insulin dependent diabetes mellitus with nephropathy
914271000006114	Type II diabetes mellitus with nephropathy
84401000006113	Type 1 diabetes mellitus with ophthalmic complications
913441000006119	Insulin-dependent diabetes mellitus with renal complications
459311019	Type II diabetes mellitus with arthropathy
292582011	Type II diabetes mellitus with gangrene
459306016	Type II diabetes mellitus with peripheral angiopathy
292550013	Type I diabetes mellitus - poor control
84641000006112	Type 2 diabetes mellitus without complication
297569012	Polyneuropathy in disease NOS

## Sheet: DM - drug
prodcodeid	TermfromEMIS
1862041000033113	Insulin aspart 100units/ml solution for injection 3ml cartridges
1862341000033110	NovoRapid Penfill 100units/ml solution for injection 3ml cartridges (Novo Nordisk Ltd)
12186641000033113	Fiasp Penfill 100units/ml solution for injection 3ml cartridges (Novo Nordisk Ltd)
1862441000033116	NovoRapid Novolet 100units/ml solution for injection (Novo Nordisk Ltd)
2796641000033115	NovoRapid FlexPen 100units/ml solution for injection 3ml pre-filled pens (Novo Nordisk Ltd)
3277741000033118	Insulin aspart 100units/ml solution for injection 3ml pre-filled disposable devices
12186541000033112	Fiasp FlexTouch 100units/ml solution for injection 3ml pre-filled pens (Novo Nordisk Ltd)
2724741000033111	NovoMix 30 Penfill 100units/ml suspension for injection 3ml cartridges (Novo Nordisk Ltd)
2724841000033118	NovoMix 30 FlexPen 100units/ml suspension for injection 3ml pre-filled pens (Novo Nordisk Ltd)
2158541000033117	Insuman Comb 15 100units/ml suspension for injection 3ml cartridges (Sanofi)
2267041000033118	Insuman Comb 15 100units/ml suspension for injection 3ml pre-filled OptiSet pens (Sanofi)
2158441000033118	Insuman Comb 15 100units/ml suspension for injection 5ml vials (Aventis Pharma)
2035641000033115	Insuman Comb 25 100units/ml suspension for injection 3ml cartridges (Sanofi)
2267141000033119	Insuman Comb 25 100units/ml suspension for injection 3ml pre-filled OptiSet pens (Sanofi)
6011841000033112	Insuman Comb 25 100units/ml suspension for injection 3ml pre-filled SoloStar pens (Sanofi)
2035541000033116	Insuman Comb 25 100units/ml suspension for injection 5ml vials (Sanofi)
725341000033110	Humulin M3 100units/ml suspension for injection 10ml vials (Eli Lilly and Company Ltd)
1616341000033118	Humulin M3 100units/ml suspension for injection 3ml cartridges (Eli Lilly and Company Ltd)
727341000033117	HumaJect M3 Pen 100units/ml suspension for injection (Eli Lilly and Company Ltd)
5910741000033117	Humulin M3 KwikPen 100units/ml suspension for injection 3ml pre-filled pens (Eli Lilly and Company Ltd)
2158741000033113	Insuman Comb 50 100units/ml suspension for injection 3ml cartridges (Sanofi)
2267241000033114	Insuman Comb 50 100units/ml suspension for injection 3ml pre-filled OptiSet pens (Sanofi)
2158641000033116	Insuman Comb 50 100units/ml suspension for injection 5ml vials (Aventis Pharma)
2018941000033112	Hypurin Porcine 30/70 Mix 100units/ml suspension for injection 1.5ml cartridges (C P Pharmaceuticals Ltd)
2018841000033116	Hypurin Porcine 30/70 Mix 100units/ml suspension for injection 10ml vials (Wockhardt UK Ltd)
735841000033116	Hypurin Bovine Isophane 100units/ml suspension for injection 10ml vials (Wockhardt UK Ltd)
1821641000033119	Insulin isophane bovine 100units/ml suspension for injection 10ml vials
1714041000033116	Human Insulatard Penfill 100units/ml suspension for injection 1.5ml cartridges (Novo Nordisk Ltd)
724041000033112	Humulin I 100units/ml suspension for injection 10ml vials (Eli Lilly and Company Ltd)
2953241000033110	Insulatard 100units/ml suspension for injection 10ml vials (Novo Nordisk Ltd)
779141000033111	Insulin isophane human 100units/ml suspension for injection 10ml vials
2035241000033118	Insuman Basal 100units/ml suspension for injection 5ml vials (Sanofi)
1821441000033116	Insulin isophane porcine 100units/ml suspension for injection 10ml vials
734941000033111	Hypurin Porcine Isophane 100units/ml suspension for injection 10ml vials (Wockhardt UK Ltd)
1736941000033118	Humalog Mix25 100units/ml suspension for injection 3ml cartridges (Eli Lilly and Company Ltd)
735941000033112	Hypurin Bovine Lente 100units/ml suspension for injection 10ml vials (Wockhardt UK Ltd)
2917341000033116	Hypurin Porcine 30/70 Mix 100units/ml suspension for injection 3ml cartridges (Wockhardt UK Ltd)
2917041000033118	Hypurin Bovine Isophane 100units/ml suspension for injection 3ml cartridges (Wockhardt UK Ltd)
1821741000033111	Insulin isophane bovine 100units/ml suspension for injection 3ml cartridges
2916941000033119	Hypurin Bovine Neutral 100units/ml solution for injection 3ml cartridges (Wockhardt UK Ltd)
1821541000033115	Insulin isophane porcine 100units/ml suspension for injection 3ml cartridges
2917241000033114	Hypurin Porcine Isophane 100units/ml suspension for injection 3ml cartridges (Wockhardt UK Ltd)
2917141000033119	Hypurin Porcine Neutral 100units/ml solution for injection 3ml cartridges (Wockhardt UK Ltd)
3136941000033116	Insulin detemir 100units/ml solution for injection 3ml pre-filled disposable devices
3137241000033111	Levemir FlexPen 100units/ml solution for injection 3ml pre-filled pens (Novo Nordisk Ltd)
3137041000033115	Insulin detemir 100units/ml solution for injection 3ml cartridges
3137141000033116	Levemir Penfill 100units/ml solution for injection 3ml cartridges (Novo Nordisk Ltd)
3345741000033117	Insulin glulisine 100units/ml solution for injection 3ml cartridges
3345941000033119	Apidra 100units/ml solution for injection 3ml cartridges (Sanofi)
8264341000033118	Insulin degludec 100units/ml solution for injection 3ml cartridges
8264441000033112	Tresiba Penfill 100units/ml solution for injection 3ml cartridges (Novo Nordisk Ltd)
8264141000033116	Tresiba FlexTouch 100units/ml solution for injection 3ml pre-filled pens (Novo Nordisk Ltd)
8263941000033117	Insulin degludec 100units/ml solution for injection 3ml pre-filled disposable devices
8264041000033115	Insulin degludec 200units/ml solution for injection 3ml pre-filled disposable devices
8264241000033111	Tresiba FlexTouch 200units/ml solution for injection 3ml pre-filled pens (Novo Nordisk Ltd)
1862241000033117	NovoRapid 100units/ml solution for injection 10ml vials (Novo Nordisk Ltd)
1861941000033119	Insulin aspart 100units/ml solution for injection 10ml vials
12186441000033111	Fiasp 100units/ml solution for injection 10ml vials (Novo Nordisk Ltd)
2780741000033111	Lantus 100units/ml solution for injection 10ml vials (Sanofi)
2798841000033115	Insulin glargine 100units/ml solution for injection 10ml vials
3345841000033110	Apidra 100units/ml solution for injection 10ml vials (Sanofi)
3345641000033114	Insulin glulisine 100units/ml solution for injection 10ml vials
2035441000033117	Insuman Basal 100units/ml suspension for injection 3ml cartridges (Sanofi)
1615941000033113	Humulin I 100units/ml suspension for injection 3ml cartridges (Eli Lilly and Company Ltd)
2953341000033117	Insulatard Penfill 100units/ml suspension for injection 3ml cartridges (Novo Nordisk Ltd)
2644641000033113	Insulatard InnoLet 100units/ml suspension for injection 3ml pre-filled pens (Novo Nordisk Ltd)
2796741000033112	Insulatard FlexPen 100units/ml suspension for injection (Novo Nordisk Ltd)
2953141000033115	Insulatard NovoLet 100units/ml suspension for injection (Novo Nordisk Ltd)
2266841000033110	Insuman Basal 100units/ml suspension for injection 3ml pre-filled OptiSet pens (Sanofi)
2182441000033113	Humulin I Pen 100units/ml suspension for injection 3ml pre-filled pens (Eli Lilly and Company Ltd)
6389641000033111	Insuman Basal 100units/ml suspension for injection 3ml pre-filled SoloStar pens (Sanofi)
5911541000033119	Humulin I KwikPen 100units/ml suspension for injection 3ml pre-filled pens (Eli Lilly and Company Ltd)
757641000033112	Insulin lispro 100units/ml solution for injection 1.5ml cartridges
723241000033118	Humalog 100units/ml solution for injection 10ml vials (Eli Lilly and Company Ltd)
762441000033118	Insulin lispro 100units/ml solution for injection 10ml vials
1736841000033114	Humalog 100units/ml solution for injection 3ml cartridges (Eli Lilly and Company Ltd)
1739941000033110	Insulin lispro 100units/ml solution for injection 3ml cartridges
2182241000033112	Insulin lispro 100units/ml solution for injection 3ml pre-filled disposable devices
736141000033115	Hypurin Bovine Protamine Zinc 100units/ml suspension for injection 10ml vials (Wockhardt UK Ltd)
1119741000033114	Insulin protamine zinc bovine 100units/ml suspension for injection 10ml vials
2953041000033119	Actrapid Penfill 100units/ml solution for injection 3ml cartridges (Novo Nordisk Ltd)
1616041000033115	Humulin S 100units/ml solution for injection 3ml cartridges (Eli Lilly and Company Ltd)
2034641000033119	Insuman Rapid 100units/ml solution for injection 3ml cartridges (Sanofi)
2952941000033112	Actrapid NovoLet 100units/ml solution for injection (Novo Nordisk Ltd)
727041000033119	HumaJect S Pen 100units/ml solution for injection (Eli Lilly and Company Ltd)
2266941000033119	Insuman Rapid 100units/ml solution for injection 3ml pre-filled OptiSet pens (Sanofi)
2780841000033118	Lantus 100units/ml solution for injection 3ml cartridges (Sanofi)
2798941000033111	Insulin glargine 100units/ml solution for injection 3ml cartridges
2780941000033114	Lantus 100units/ml solution for injection 3ml pre-filled OptiSet pens (Sanofi)
2799041000033119	Insulin glargine 100units/ml solution for injection 3ml pre-filled disposable devices
2288741000033118	Starlix 180mg tablets (Novartis Pharmaceuticals UK Ltd)
2288441000033113	Nateglinide 180mg tablets
2288341000033119	Nateglinide 120mg tablets
2288641000033110	Starlix 120mg tablets (Novartis Pharmaceuticals UK Ltd)
2288541000033114	Starlix 60mg tablets (Novartis Pharmaceuticals UK Ltd)
2288241000033112	Nateglinide 60mg tablets
644541000033111	Glibenclamide 2.5mg tablets
644641000033112	Glibenclamide 5mg tablets
646441000033117	Gliclazide 80mg tablets
1602941000033117	Diaglyk 80mg tablets (Ashbourne Pharmaceuticals Ltd)
463541000033118	Diamicron 80mg tablets (Servier Laboratories Ltd)
920241000033117	Minodiab 5mg tablets (Pfizer Ltd)
644841000033113	Glipizide 5mg tablets
646541000033116	Glipizide 2.5mg tablets
920141000033112	Minodiab 2.5mg tablets (Pfizer Ltd)
645841000033112	Glimepiride 2mg tablets
58841000033113	Amaryl 2mg tablets (Zentiva)
59541000033116	Amaryl 1mg tablets (Zentiva)
645941000033116	Glimepiride 1mg tablets
646041000033114	Glimepiride 3mg tablets
59641000033115	Amaryl 3mg tablets (Zentiva)
59741000033112	Amaryl 4mg tablets (Zentiva)
646141000033113	Glimepiride 4mg tablets
1450941000033113	Tolbutamide 500mg tablets
896941000033112	Metformin 500mg tablets
644941000033117	Glucophage 500mg tablets (Merck Serono Ltd)
645041000033117	Glucophage 850mg tablets (Merck Serono Ltd)
897041000033113	Metformin 850mg tablets
11541000033110	Acarbose 50mg tablets
645341000033115	Glucobay 50mg tablets (Bayer Plc)
645241000033113	Glucobay 100mg tablets (Bayer Plc)
11441000033114	Acarbose 100mg tablets
1672941000033110	Repaglinide 500microgram tablets
3993941000033119	Prandin 0.5mg tablets (Novo Nordisk Ltd)
3994041000033117	Prandin 1mg tablets (Novo Nordisk Ltd)
1672741000033112	Repaglinide 1mg tablets
1672841000033119	Repaglinide 2mg tablets
3994141000033118	Prandin 2mg tablets (Novo Nordisk Ltd)
2191041000033110	Actos 30mg tablets (Takeda UK Ltd)
2190841000033113	Pioglitazone 30mg tablets
2190741000033115	Pioglitazone 15mg tablets
2190941000033117	Actos 15mg tablets (Takeda UK Ltd)
2996041000033119	Actos 45mg tablets (Takeda UK Ltd)
2995941000033112	Pioglitazone 45mg tablets
3983941000033115	Pioglitazone 15mg / Metformin 850mg tablets
3984241000033114	Competact 15mg/850mg tablets (Takeda UK Ltd)
4133241000033117	Sitagliptin 100mg tablets
4133341000033110	Januvia 100mg tablets (Merck Sharp & Dohme Ltd)
5316641000033118	Saxagliptin 5mg tablets
5316741000033110	Onglyza 5mg tablets (AstraZeneca UK Ltd)
8199541000033113	Forxiga 5mg tablets (AstraZeneca UK Ltd)
8199341000033118	Dapagliflozin 5mg tablets
8199441000033112	Dapagliflozin 10mg tablets
8199641000033114	Forxiga 10mg tablets (AstraZeneca UK Ltd)
9110341000033112	Canagliflozin 100mg tablets
9110541000033117	Invokana 100mg tablets (Napp Pharmaceuticals Ltd)
4149441000033117	Exenatide 10micrograms/0.04ml solution for injection 2.4ml pre-filled disposable devices
4149641000033115	Byetta 10micrograms/0.04ml solution for injection 2.4ml pre-filled pens (AstraZeneca UK Ltd)
4149541000033116	Byetta 5micrograms/0.02ml solution for injection 1.2ml pre-filled pens (AstraZeneca UK Ltd)
4149341000033111	Exenatide 5micrograms/0.02ml solution for injection 1.2ml pre-filled disposable devices
4269941000033119	Galvus 50mg tablets (Novartis Pharmaceuticals UK Ltd)
4269741000033117	Vildagliptin 50mg tablets
4452441000033113	Vildagliptin 50mg / Metformin 1g tablets
4452541000033114	Eucreas 50mg/1000mg tablets (Novartis Pharmaceuticals UK Ltd)
4452641000033110	Eucreas 50mg/850mg tablets (Novartis Pharmaceuticals UK Ltd)
4452341000033119	Vildagliptin 50mg / Metformin 850mg tablets
5131341000033117	Victoza 6mg/ml solution for injection 3ml pre-filled pens (Novo Nordisk Ltd)
5131241000033110	Liraglutide 6mg/ml solution for injection 3ml pre-filled disposable devices
5132241000033116	Janumet 50mg/1000mg tablets (Merck Sharp & Dohme Ltd)
5576041000033115	Metformin 1g / Sitagliptin 50mg tablets
6388241000033117	Exenatide 2mg powder and solvent for prolonged-release suspension for injection vials
6388341000033110	Bydureon 2mg powder and solvent for prolonged-release suspension for injection vials (AstraZeneca UK Ltd)
6444041000033117	Linagliptin 5mg tablets
6444141000033118	Trajenta 5mg tablets (Boehringer Ingelheim Ltd)
8115941000033116	Jentadueto 2.5mg/1000mg tablets (Boehringer Ingelheim Ltd)
8115741000033119	Linagliptin 2.5mg / Metformin 1g tablets
8115841000033112	Linagliptin 2.5mg / Metformin 850mg tablets
8116041000033114	Jentadueto 2.5mg/850mg tablets (Boehringer Ingelheim Ltd)
8242641000033113	Saxagliptin 2.5mg / Metformin 1g tablets
8242841000033114	Komboglyze 2.5mg/1000mg tablets (AstraZeneca UK Ltd)
8242741000033116	Komboglyze 2.5mg/850mg tablets (AstraZeneca UK Ltd)
8242541000033112	Saxagliptin 2.5mg / Metformin 850mg tablets
8267341000033110	Lixisenatide 10micrograms/0.2ml solution for injection 3ml pre-filled disposable devices
8267541000033115	Lyxumia 10micrograms/0.2ml solution for injection 3ml pre-filled pens (Sanofi)
8268641000033118	Lyxumia 10micrograms/20micrograms treatment initiation pack (Sanofi)
8268441000033115	Lixisenatide 10micrograms/0.2ml solution for injection 3ml pre-filled disposable devices and Lixisenatide 20micrograms/0.2ml solution for injection 3ml pre-filled disposable devices
8267441000033116	Lixisenatide 20micrograms/0.2ml solution for injection 3ml pre-filled disposable devices
8267641000033119	Lyxumia 20micrograms/0.2ml solution for injection 3ml pre-filled pens (Sanofi)
8959941000033110	Vipdomet 12.5mg/1000mg tablets (Takeda UK Ltd)
8959841000033119	Alogliptin 12.5mg / Metformin 1g tablets
8959341000033111	Alogliptin 12.5mg tablets
8959641000033115	Vipidia 12.5mg tablets (Takeda UK Ltd)
8959741000033112	Vipidia 25mg tablets (Takeda UK Ltd)
8959441000033117	Alogliptin 25mg tablets
8959241000033118	Alogliptin 6.25mg tablets
8959541000033116	Vipidia 6.25mg tablets (Takeda UK Ltd)
9106241000033119	Xigduo 5mg/1000mg tablets (AstraZeneca UK Ltd)
9106041000033110	Dapagliflozin 5mg / Metformin 1g tablets
9106141000033114	Dapagliflozin 5mg / Metformin 850mg tablets
9106341000033112	Xigduo 5mg/850mg tablets (AstraZeneca UK Ltd)
9110441000033118	Canagliflozin 300mg tablets
9110641000033116	Invokana 300mg tablets (Napp Pharmaceuticals Ltd)
9337141000033114	Jardiance 10mg tablets (Boehringer Ingelheim Ltd)
9336641000033119	Empagliflozin 10mg tablets
9336841000033118	Empagliflozin 25mg tablets
9337241000033119	Jardiance 25mg tablets (Boehringer Ingelheim Ltd)
9851541000033114	Canagliflozin 50mg / Metformin 1g tablets
9851841000033111	Vokanamet 50mg/1000mg tablets (Napp Pharmaceuticals Ltd)
9851741000033118	Vokanamet 50mg/850mg tablets (Napp Pharmaceuticals Ltd)
9851641000033110	Canagliflozin 50mg / Metformin 850mg tablets
10044541000033113	Insulin degludec 100units/ml / Liraglutide 3.6mg/ml solution for injection 3ml pre-filled disposable devices
10044641000033114	Xultophy 100units/ml / 3.6mg/ml solution for injection 3ml pre-filled pens (Novo Nordisk Ltd)
13427441000033112	Bydureon 2mg powder and solvent for prolonged-release suspension for injection pre-filled pens (AstraZeneca UK Ltd)
13427341000033118	Exenatide 2mg powder and solvent for prolonged-release suspension for injection pre-filled disposable devices
10207841000033118	Dulaglutide 0.75mg/0.5ml solution for injection pre-filled disposable devices
10208041000033112	Trulicity 0.75mg/0.5ml solution for injection pre-filled pens (Eli Lilly and Company Ltd)
10208141000033111	Trulicity 1.5mg/0.5ml solution for injection pre-filled pens (Eli Lilly and Company Ltd)
10207941000033114	Dulaglutide 1.5mg/0.5ml solution for injection pre-filled disposable devices
10614441000033112	Empagliflozin 12.5mg / Metformin 1g tablets
10614841000033110	Synjardy 12.5mg/1000mg tablets (Boehringer Ingelheim Ltd)
10614741000033117	Synjardy 12.5mg/850mg tablets (Boehringer Ingelheim Ltd)
10614341000033118	Empagliflozin 12.5mg / Metformin 850mg tablets
10614241000033111	Empagliflozin 5mg / Metformin 1g tablets
10614641000033114	Synjardy 5mg/1000mg tablets (Boehringer Ingelheim Ltd)
10614541000033113	Synjardy 5mg/850mg tablets (Boehringer Ingelheim Ltd)
10614141000033116	Empagliflozin 5mg / Metformin 850mg tablets
10952341000033119	Eperzan 30mg powder and solvent for solution for injection pre-filled pens (GlaxoSmithKline UK Ltd)
10951041000033114	Albiglutide 30mg powder and solvent for solution for injection pre-filled disposable devices
10951141000033113	Albiglutide 50mg powder and solvent for solution for injection pre-filled disposable devices
10953041000033113	Eperzan 50mg powder and solvent for solution for injection pre-filled pens (GlaxoSmithKline UK Ltd)
11898041000033111	Saxagliptin 5mg / Dapagliflozin 10mg tablets
11898141000033110	Qtern 5mg/10mg tablets (AstraZeneca UK Ltd)
2289941000033113	Diamicron 30mg MR tablets (Servier Laboratories Ltd)
2289441000033115	Gliclazide 30mg modified-release tablets
3228241000033112	Glucophage SR 500mg tablets (Merck Serono Ltd)
4957741000033118	Bolamyn SR 500mg tablets (Teva UK Ltd)
3228141000033117	Metformin 500mg modified-release tablets
